# Supplementary material for: Identifying the snake: First scoping review on practices of communities and healthcare providers confronted with snakebite across the world
Source: PLoS One. 2020 Mar 5;15(3):e0229989. doi: 10.1371/journal.pone.0229989 (PMC7058330; doi:10.1371/journal.pone.0229989)
Supplement: S2 Table — (XLSX) [file pone.0229989.s002.xlsx]

## Sheet: Dataset
Title	Authors	Journal	Year	Language	Study design	Study country	Total snakebite reported in the study	Total snakebite with snake identification n (%)	Biting snakes seen by victims n (%)	Biting snakes captured and brought to hospital n (%) (Killed/Alive/Not Mentioned)	Biting snake identification method
Snake bite envenomation: experience at King Abdulaziz Medical City, Riyadh	Al Durihim H., Al Hussaini M., Bin Salih S., Hassan I., Harakati M., & Al Hajjaj A	East Mediterr Health J.	2010	English	Retrospective	Saudi Arabia	28	10 (35.7)	NR	10 (35.7) (K/A)	Identification of type of snake was done by a specialist from the local snake poison centre only in cases where the implicated snake (caught or killed) was brought with the patient.
Lack of coagulopathy after copperhead snakebites	Ali A. J., Horwitz D. A. and Mullins M. E.	Ann Emerg Med	2015	English	Retrospective	USA	106	45 (42.5)	NR	? (?) (K) (number NR)	Based on victim or bystander report or killed snake or occasionally with a photograph taken with a mobile telephone
Clinical effects and antivenom dosing in brown snake (Pseudonaja spp.) envenoming--Australian snakebite project (ASP-14)	Allen G. E., Brown S. G., Buckley N. A., O'Leary M. A., Page C. B., Currie B. J., White J. and Isbister G. K.	PLoS One	2012	English	Prospective	Australia	226	136 (60.2)	NR	20 (8.8) (K/A)	Brown snake venom was detected in the serum using venom-specific enzyme immunoassay (i116 cases).
Snake bite envenomation in Riyadh province of Saudi Arabia over the period (2005–2010)	Al-Sadoon M. K	Saudi Journal of Biological Sciences	2015	English	Retrospective	Saudi Arabia	1019	886 (86.9)	NR	NR	Identification of the incriminated snakes was generally reported by patient report with assistance of Zoological photographs of Saudi Arabian venomous snakes which were available in some medical centers of Riyadh province
Syndromic approach to treatment of snake bite in Sri Lanka based on results of a prospective national hospital-based survey of patients envenomed by identified snakes	Ariaratnam C. A., Sheriff M. H., Arambepola C., Theakston R. D. and Warrell D. A.	Am J Trop Med Hyg	2009	English	Prospective	Sri Lanka	3411	860/860 (100)	NR	860 (25.2) (K/A)	Snakes dead or alive brought to the hospitals are identified by medical staff but cases of misidentification reported during this study
A study of ninety snake bite cases at Pakistan Air Force (Paf) Hospital, Shorkot, Pakistan.	Asif N., F. Akhtar, and K. Kamal	Pakistan Armed Forces Medical Journal.	2015	English	Retrospective	Pakistan	90	21 (23.3)	NR	21 (23.3) (NM)	Based on snake brought to the hospital (no mention who did the identification)
Predictive Factors for Death After Snake Envenomation in Myanmar	Aye K. P., Thanachartwet V., Soe C., Desakorn V., Chamnanchanunt S., Sahassananda D., Supaporn T. and Sitprija V.	Wilderness Environ Med	2018	English	Prospective	Myanmar	246	74 (30.1)	NR	74 (30.1) (K/A)	Based on both dead and live snakes identified by well-trained investigators
Clinical and laboratory parameters associated with acute kidney injury in patients with snakebite envenomation: a prospective observational study from Myanmar	Aye K. P., Thanachartwet V., Soe C., Desakorn V., Thwin K. T., Chamnanchanunt S., Sahassananda D., Supaporn T. and Sitprija V.	BMC Nephrol	2017	English	Prospective	Myanmar	258	174 (67.4)	NR	? (?) (K/A) (Number NR)	Based on snake dead or alive identified by well-trained investigators or based on the patients’ description of the snake to the investigators.
[Problems with envenomations in Guinea]	Balde M. C., Dieng B., Inapogui A. P., Barry A. O., Bah H. and Konde K.	Bull Soc Pathol Exot	2002	French	Retrospective	Guinea Conakry	379	234 (61.7)	NR	? (?) (K/A) (number NR)	Based on report by victim/family or identification of snake brought to hospital
Profile of snakebite envenoming in western Maharashtra, India	Bawaskar H. S. and Bawaskar P. H.	Trans R Soc Trop Med Hyg	2002	English	Retrospective	India	91	29 (31.9)	76 (83.5)	43 (47.2) (K)*	Based on dead snake brought by victims (no mention who did the identification) or description of dead snake (not brought to hospital) by bystanders, or by clinical signs and symptoms
Envenoming by the common krait (Bungarus caeruleus) and Asian cobra (Naja naja): clinical manifestations and their management in a rural setting	Bawaskar H. S. and Bawaskar P. H.	Wilderness Environ Med	2004	English	Prospective	India	30	29 (96.7)	NR	8 (26.6) (K)	Based on dead snake identified by hospital staff with zoological photos of Indian snakes or the patient was presented with preserved snake specimens from which the staff could choose or clinical features and circumstantial evidence
Profile of snakebite envenoming in rural Maharashtra, India	Bawaskar H. S., Bawaskar P. H., Punde D. P., Inamdar M. K., Dongare R. B. and Bhoite R. R.	J Assoc Physicians India	2008	English	Retrospective	India	182	182 (100)	NR	? (?) (K) (number NR)	Based on dead snake brought by victims and by clinical signs and symptoms
Venomous snakes and ophidism in Cruzeiro do Sul, Alto Juruá, State of Acre, Brazil.	Bernarde P.S., Gomes J.D.O.	Acta Amaz	2012	Portuguese	Retrospective	Brazil	195	178 (91.3) (genus level)	NR	NR	Based in clinical criteria (botrópico, laquético, crotalic or elapídico)
Snake bites in the hills of north India	Bhardwaj A. and Sokhey J.	Natl Med J India	1998	English	Prospective	India	243	23 (9.5)	NR	NR	Snake identification only for poisonous snakebite (23). Based on the description given by patients or on the basis of symptoms of envenomation in poisonous bites
Epidemiology of snakebite in Eshowe,KwaZulu-Natal, South Africa.	Blaylock R.	Toxicon	2004	English	Prospective	South Africa	333	NR	178/274 (65.0)	22 (6.6) (K)	Based on dead snake identified by an herpetologist (for this study), or by patients asked to try to identify the snake using cards and photos in the hospital (but most were unable)
Snake bites at Triangle Hospital January1975 to June 1981	Blaylock R.S.M.	Cent Afr J Med	1981	English	Retrospective	Zimbabwe	250	22 (8.8)	54/84 (64.2)	22 (8.8) (K/A)	Based on snake brought to hospital (no mention who did the identification)
Venomous snake bites in Lao PDR: a retrospective study of 21 snakebite victims in a provincial hospital	Blessmann J., Khonesavanh C., Outhaithit P., Manichanh S., Somphanthabansouk K. and Siboualipha P.	Southeast Asian J Trop Med Public Health	2010	English	Retrospective	Laos	21	19 (90.5)	NR	2 (9.5) (K)	Based on dead snake identified by an herpetologist or according to the information given by the patient or their relatives and clinical signs ( only two hematotoxic snakes of different colors)
Incidence of snakebites in 3 different geographic regions in Thua Thien Hue province, central Vietnam: Green pit vipers and cobras cause the majority of bites	Blessmann J., Nguyen T. P. N., Bui T. P. A., Krumkamp R., Vo V. T. and Nguyen H. L.	Toxicon	2018	English	Community based surveys and Retrospective	Vietnam	252	122 (48.4)	NR	NR	By lay persons in the hospitals and community level (Snake identification by layman might be incorrect in some cases in the hospitals and community as well)
A case of neurotoxicity following envenomation by the Sidewinder rattlesnake, Crotalus cerastes	Bosak A. R., Ruha A. M. and Graeme K. A.	J Med Toxicol	2014	English	Case report	USA	1	1 (100)	NR	1 (100) (NM)	By the victim, whose identification was confirmed by 2 herpetologists based on a photograph of the captured snake
Lance-headed viper (Bothrops moojeni) bite wounding the eye	Brandao E. O., de Bastos H. C., Nishioka Sde A. and Silveira P. V.	Rev Inst Med Trop Sao Paulo	1993	English	Case report	Brazil	1	1 (100)	NR	1(100) (NM)	Based on captured snake (no mention who did the identification)
Coagulopathy as the main systemic manifestation after envenoming by a juvenile South American rattlesnake (Crotalus durissus terrificus): case report	Bucaretchi F., De Capitani E. M., Branco M. M., Fernandes L. C. and Hyslop S.	Clin Toxicol (Phila)	2013	English	Case report	Brazil	1	1 (100)	NR	1(100) (NM)	Based on snakes brought to clinic (no mention who did the identification)
Compartment syndrome after South American rattlesnake (Crotalus durissus terrificus) envenomation	Bucaretchi F., De Capitani E. M., Hyslop S., Mello S. M., Fernandes C. B., Bergo F. and Nascimento F. B.	Clin Toxicol (Phila)	2014	English	Case report	Brazil	1	1 (100)	NR	0	ELISA
Bites by coral snakes (Micrurus spp.) in Campinas, State of Sao Paulo, Southeastern Brazil	Bucaretchi F., Hyslop S., Vieira R. J., Toledo A. S., Madureira P. R. and de Capitani E. M.	Rev Inst Med Trop Sao Paulo	2006	English	Retrospective	Brazil	11	4 (36.4)	NR	4 (36.4) (NM)	Based on captured snakes (no mention who did the identification) and clinical signs
Snakebites at Maharat Nakhon Ratchasima Regional Hospital	Buranasin P.	Southeast Asian J Trop Med Public Health	1993	English	Retrospective	Thailand	199	113 (56.8)	NR	33 (16.6) (K)	Based on dead snake brought to hospital (no mention who did the identification) or on the patients' description of the snake, with the epidemiological evidence as well as clinical manifestations
Rattlesnake venom-induced thrombocytopenia response to Antivenin (Crotalidae) Polyvalent: a case series	Bush S. P., Wu V. H. and Corbett S. W.	Acad Emerg Med	2000	English	Retrospective	USA	103	103 (100)	NR	NR	Snake visually identified by the victim or witness to be a rattlesnake
Snakebites notified to the poison control center of Morocco between 2009 and 2013	Chafiq F., El Hattimy F., Rhalem N., Chippaux J.P., Soulaymani A., Mokhtari A. and Soulaymani-Bencheikh R.	Journal of Venomous Animals and Toxins Including Tropical Diseases	2016	English	Retrospective	Morocco	873	54 (6.2)	NR	11 (1.3) (K)	Based on dead snake brought to CAPM or photo of the snake e-mailed to CAPM or snake formally recognized by a physician
Evaluation of demographic and clinical profile of snakebite casualties presented at a tertiary care hospital in Kerala	Chandrakumar A., Suriyaprakash T.N.K., Mohan P.L., Thomas L. and Vikas P.V.	Clinical Epidemiology and Global Health	2016	English	Prospective	India	91	43 (47.2)	NR	? (?) (A/K) (number NR)	Based on visual examination of the dead or live snake that was brought to hospital or based on descriptions and testimony of accompanier.
[Ischaemic stroke secondary to viper envenomation in Morocco in the absence of adequate antivenom]	Chani M., Abouzahir A., Haimeur C., Kamili N. D. and Mion G.	Ann Fr Anesth Reanim	2012	French	Case report	Morocco	1	1 (100)	NR	NR	Based on the photography of the snake
Bacterial infection in association with snakebite: a 10-year experience in a northern Taiwan medical center	Chen C. M., Wu K. G., Chen C. J. and Wang C. M.	J Microbiol Immunol Infect	2011	English	Retrospective	Taiwan	231	181 (78.4)	NR	? (?) (NM) (number NR)	On the basis of snake brought to the hospital by the patient or oral description of witnessed and patient
Treatment of poisonous snakebites in northern Taiwan.	Chen J., Liaw S., Bullard M.J. and Chiu T.	J Formos Med Assoc	2000	English	Retrospective	Taiwan	130	68 (52.3)	NR	NR	By snakebite victims who are asked to try to identify the snake that bit them
A five-year retrospective review of snakebite patients admitted to a tertiary university hospital in Malaysia	Chew K.S., Khor H.W., Ahmad R. and Rahman N.H.N.A.	International journal of emergency medicine	2011	English	Retrospective	Malaysia	260	122 (46.9)	NR	NR	Oral description of patients or witnesses
Appropriate antivenom doses for six types of envenomations caused by snakes in Taiwan	Chieh-Fan C., Tzeng-Jih L., Wen-Chi H. and Hua-Wei Y.	Journal of Venomous Animals and Toxins Including Tropical Diseases	2009	English	Retrospective	Taiwan	72	58 (80.6)	NR	? (?) (NM) (number NR)	Based on matching photographs, description, envenomation symptoms or the dead animal
Diagnostic et surveillance des hémorragies dues aux envenimations vipérines en savane africaine	Chippaux J. P., Amadi-Eddine S., & Fagot, P	Bull Soc Pathol Exot	1999	French	Propsective	Cameroon	57	37 (65)	37 (65)	19 (33.3) (NM)	Based on captured snakes identified by specialist (JP Chippaux) (x19), or on snake description by victim/family or based on photographies showed and clinical signs.
Bites by the white-lipped pit viper (Trimeresurus albolabris) and other species in Hong Kong. A survey of 4 years' experience at the Prince of Wales Hospital	Cockram C. S., Chan J. C. and Chow K. Y.	J Trop Med Hyg	1990	English	Retrospective	Hong Kong	242	161 (66.5)	NR	2 (0.8)(K)	Mostly based on description given at the time of admission or based on dead snake and identification by Hong Kong Government Agriculture and Fisheries Department
The epidemiology of snakebite in northern Natal	Coetzer P. W. and Tilbury C. R.	S Afr Med J	1982	English	Prospective	South Africa	164	22 (13.4)	NR	50 (30.5) (K)	37 snakes killed not brought to hospital. Identification based on dead snake brought to the hospital (no mention who did the identification), oral description (but misleading) or clinical signs
Poisoning due to Philodryas olfersii (Lichtenstein, 1823) attended at Restauracao Hospital in Recife, State of Pernambuco, Brazil: case report	Correia J.M., Neto S., de Lima P., Pinho M.S., Silva J.A., Amorim M.L., Escobar J.A.	Revista Da Sociedade Brasileira De Medicina Tropical	2010	English	Case report	Brazil	1	1 (100)	NR	1 (100) (NM)	Based on captured snake (identification at the Venomous Animals and Toxins Laboratory)
Misidentification of copperhead and cottonmouth snakes following snakebites	Cox R.D., Parker C.S., Cox E.C., Marlin M.B. and Galli R.L.	Clinical toxicology (Philadelphia, Pa.)	2018	English	Prospective	USA	286	121 (42.3)	NR	? (?) (K) (Number NR)	Identification by the caller to the poison centre (identification by public observers or health care providers, 49 snake pictures (taken at the bite scene by patients or witnesses or at hospital taken by health care staff, pictures were sent to the poison center and the state herpetologist for their final identification)
Snakebite in tropical Australia: a prospective study in the "Top End" of the Northern Territory	Currie B. J.	Med J Aust	2004	English	Prospective	Australia	216	156 (72.2)	NR	117 (54.2) (K/A)	Based on the snake (dead or alive), identified by the author or a qualified expert or SVDK results consistent with clinical features.
Bites by the colubrid snake Philodryas patagoniensis: a clinical and epidemiological study of 297 cases	de Medeiros C. R., Hess P. L., Nicoleti A. F., Sueiro L. R., Duarte M. R., de Almeida-Santos S. M. and Franca F. O.	Toxicon	2010	English	Retrospective	Brazil	297	297 (100)	NR	297 (100) (NM)**	Based on captured snakes (identification at the Herpetology Laboratory of Butantan Institute)
Bites by Tomodon dorsatus (serpentes, dipsadidae): Clinical and epidemiological study of 86 cases.	de Medeiros, C. R., de Souza, S. N., da Silva, M. C., de Souza Ventura, J., de Oliveira Piorelli, R., & Puorto, G.	Toxicon.	2019	English	Retrospective	Brazil	86	86 (100)	NR	86 (100) (NM)**	Based on captured snakes (identification at the Herpetology Laboratory of Butantan Institute)
Snakebite in northern Cameroon: 134 victims of bites by the saw-scaled or carpet viper, Echis ocellatus	Einterz E. M. and Bates M. E.	Trans R Soc Trop Med Hyg	2003	English	Retrospective and Prospective	Cameroon	59	40 (67.8)	NR	40 (67.8) (K)	Based on captured snakes (no mention who did the identification), on preserved specimens recognized by the victim, or on clinical signs (persistent bleeding)
Envenimation par morsure de vipère en milieu pédiatrique	Elayoubi S.	(Doctoral dissertation)	2015	French	Retrospective	Morocco	32	20 (62.5)	NR	3 (9.3) (K)	Based on dead snake brought to CAPM and identified by CAPM ( a toxicologist specilaized in ophidian accidents), or based on patients' desciption of the snake
Bites by the Monocled Cobra, Naja kaouthia, in Chittagong Division, Bangladesh: Epidemiology, Clinical Features of Envenoming and Management of 70 Identified Cases	Faiz M. A., Ahsan M. F., Ghose A., Rahman M. R., Amin R., Hossain M., Tareq M. N. U., Jalil M. A., Kuch U., Theakston R. D. G., Warrell D. A. and Harris J. B.	Am J Trop Med Hyg	2017	English	Prospective	Bangladesh	884	70 (7.9) (N. kaouthia only)	NR	? (?) (NM)	Based on dead snakes brought to the clinic or ELISA
Incidence of fatal snake bite in Loni, Maharashtra: An autopsy based retrospective study (2004-2014)	Farooqui J. M., Mukherjee B. B., Manjhi S. N., Farooqui A. A. and Datir S.	J Forensic Leg Med	2016	English	Retrospective	India	54	43 (81.1)	NR	14 (25.9) (NM)	Based on snake brought by victims or we ask various questions related to the morphology and characteristics of snakes or show photographs.
Snakebites in southern Minas Gerais state, Brazil.	Franco R. L., Rocha C. C., Jorge M. T., & Ribeiro L. A.	Journal of Venomous Animals and Toxins,	2001	English	Retrospective	Brazil	133	124 (93.2)(genus level)	NR	NR	The classification of envenoming (snake genus) was based on epidemiological reports and clinical manifestation data.
Snake venom poisoning in Greece: experiences with 147 cases.	Frangides C. Y., V. Koulouras S. N. Kouni G. V. Tzortzatos A. Nikolaou J. Pneumaticos C. Pierrakeas C. Niarchos N. G. Kounis and C. M. Koutsojannis.	European Journal of Internal Medicine	2006	English	Retrospective	Greece	147	147 (100)	137 (93.2)	37 (25.2) (K)	Based on dead snakes brought to hospital. Other way of identification not mentioned (but the work focused on V. ammodyte victims).
Characterization of snakebite cases attended by the drug and poison research and information center (CIEMTO) in Medellin, Colombia during 2016	García A.F., Bedoya R.G., Montoya M.A., Rodríguez C.A. and Zuluaga A.F.	Revista de la Universidad Industrial de Santander. Salud	2017	Spanish	Restrospective	Colombia	117	94 (80.3) (genus level)	NR	NR	Calls made for health professionals to a specialized center (ID made for expert toxicologist based on oral description and photos)
Is the Puerto Rican racer, Alsophis portoricensis, really harmless? A case report series	Garcia-Gubern C., Bello R., Rivera V., Rocafort A., Colon-Rolon L. and Acosta-Tapia H.	Wilderness Environ Med	2010	English	case series	Puerto Rico	6	5 (83.3)	NR	5 (83.3) (NM)	Based on captured snake (no mention who did the identification)
Saw-scaled viper bites in Sri Lanka: is it a different subspecies? Clinical evidence from an authenticated case series	Gnanathasan A., Rodrigo C., Peranantharajah T. and Coonghe A.	Am J Trop Med Hyg	2012	English	Prospective	Sri Lanka	48	48 (100)	NR	48 (100) (K/A)**	Based on snakes dead or alive brought to the hospitals and identified by a snake expert (for the study)
Exploring circulatory shock and mortality in viper envenomation: a prospective observational study from India	Gopalakrishnan M., Vinod K. V., Dutta T. K., Shaha K. K., Sridhar M. G. and Saurabh S.	Qjm	2018	English	Prospective	India	248	248 (100)	NR	53 (21.4) (K)	Based on dead snakes identified by investigators or syndromic approach
Factors associated with snake bite and health seeking behavior among residents of Kaltungo lga, Gombe State, Nigeria. Ahmadu Bello University, Zaria, Zaria, Nigeria.	Habila I.	Master of public health, Ahmadu Bello University	2014	English	Community-based survey	Nigeria	142	110 (77.5)	NR	NR	By the victims (community-based survey) ( cobras, Carpet viper)
A clinico-epidemiological study of snake bite in Nepal	Hansdak S. G., Lallar K. S., Pokharel P., Shyangwa P., Karki P. and Koirala S.	Trop Doct	1998	English	Retrospective	Nepal	52	13 (25)	40 (76.9)	3 (5.8) (NM)	Based on snake brought to the hospital (no mention who did the identification)
Snake bite in Chittagong Division, Bangladesh: a study of bitten patients who developed no signs of systemic envenoming.	Harris J.B., Faiz M.A., Rahman M.R., Jalil M.M., Ahsan M.F., Theakston R.D., Warrell D.A., Kuch U.	Trans R Soc Trop Med Hyg	2010	English	Prospective	Bangladesh	884	22/484 (4.5)	NR	22/484 (4.5) (NM)	Snakes involved in a biting incident (with no clinical sign) and brought to the clinic by the patient or companion were preserved and identified using morphological characteristics including colour patterns and head, body and tail scalation.
The epidemiology of snake bite presenting to British Military Hospital Dharan during 1989	Heap B. J. and Cowan G. O.	J R Army Med Corps	1991	English	Prospective	Nepal	58	15 (25.9)	27 (46.5)	2 (3.4) (K/A)	Based on snake brought to the hospital (no mention who did the identification) and by the patient
Clinical effects and antivenom use for snake bite victims treated at three US hospitals in Afghanistan	Heiner J.D., Bebarta V.S., Varney S.M., Bothwell J.D., Cronin A.J.	Wilderness Environ Med	2013	English	Retrospective	Afghanistan	17	6 (35.3)	NR	NR	Based on patient report with the assistance of zoological photographs of known Afghanistan snakes. The accuracy of the implicated snake species is uncertain.
Contributing Factors for Complications and Outcomes in Patients With Snakebite: Experience in a Medical Center in Southern Taiwan	Hsieh Y. H., Hsueh J. H., Liu W. C., Yang K. C., Hsu K. C., Lin C. T., Ho Y. Y. and Chen L. W.	Ann Plast Surg	2017	English	Retrospective	Taiwan	148	89 (60.1)	NR	NR	By victims
Predictors of the development of post-snakebite compartment syndrome	Hsu C. P., Chuang J. F., Hsu Y. P., Wang S. Y., Fu C. Y., Yuan K. C., Chen C. H., Kang S. C. and Liao C. H.	Scand J Trauma Resusc Emerg Med	2015	English	Prospective	Taiwan	136	64 (47.1)	NR	NR	The snake species involved is confirmed primarily by the patient, family or medical staff
Observation of snakebite victims: is twelve hours still necessary?	Hughes A.	Emerg Med (Fremantle)	2003	English	Prospective	Australia	34	27 (79.4)	NR	NR	SVDK
Arboreal green pit vipers (genus Trimeresurus) of South-East Asia: bites by T. albolabris and T. macrops in Thailand and a review of the literature	Hutton R. A., Looareesuwan S., Ho M., Silamut K., Chanthavanich P., Karbwang J., Supanaranond W., Vejcho S., Viravan C., Phillips R. E. and et al.	Trans R Soc Trop Med Hyg	1990	English	Prospective	Thailand	29	29 (100)	NR avant ?	15 (51.7) (K)	Based on dead snake brought to the clinic or on patient’s description of the snake and if the use of the Thai name ngoo kemo hang mai suggested a green pit viper and detection of specific venom antigen-in serum or tissue fluid from the site of the bite.
Changes in serial laboratory test results in snakebite patients: when can we safely exclude envenoming?	Ireland G., Brown S. G., Buckley N. A., Stormer J., Currie B. J., White J., Spain D. and Isbister G. K.	Med J Aust	2010	English	Prospective	Australia	478	478 (100)	NR	NR	A combination of expert snake identification, geographical distribution, clinical spectrum of effects, and venom detection in serum when available.
Two cases of bites by the black-bellied swamp snake (Hemiaspis signata)	Isbister G. K., Dawson A. H. and Whyte I. M.	Toxicon	2002	English	Case report	Australia	2	2 (100)	0	2 (100) (NM)	Expert Identification (Museum/Reptile Park)
A definite bite by the Ornamental Snake (Denisonia maculata) causing mild envenoming	Isbister G. K., Gault A., Tasoulis T. and O'Leary M. A.	Clin Toxicol (Phila)	2016	English	Case report	Australia	1	1 (100)	0	1(100) (K)	Based on a picture of the snake identified by one of the author (wrong identification done by the family and SVDK test)
Tiger snake (Notechis spp) envenoming: Australian Snakebite Project (ASP-13)	Isbister G. K., O'Leary M. A., Elliott M. and Brown S. G.	Med J Aust	2012	English	Prospective	Australia	144	123 (85.4)	NR	? (?) (NM)	Serum venom-specific EIA being positive for tiger snake venom and negative for all other relevant venoms or by expert identification of the snake
A bite by the Twin-Barred Tree Snake, Chrysopelea pelias (Linnaeus, 1758)	Ismail A.K., Weinstein S.A., Auliya M., Sabardin D.M., Herbosa T.J., Saiboon I.M. and White J.	Clinical Toxicology	2010	English	Case report	Malaysia	1	1 (100)	NR	1 (100) (K)	First misidentified by National Poison Centre based on description of picture of the snake, correct identification by a snake enthusiast
An epidemiological and clinical study of snake-bites in childhood	Jamieson R. and Pearn J.	Med J Aust	1989	English	Retrospective	Australia	218	41 (18.8) (genus)	NR	NR	Children cases (9 by qualified herpetologist, 10 CSL VDK, 22 laypersons (incl doctors), 1 research-lab assay)
Ten years of snake bites at Fremantle Hospital	Jelinek G. A. and Breheny F. X.	Med J Aust	1990	English	Prospective	Australia	76	NR	44 (57.9)	0	Way of identification unknown except 1 SVDK to confirm initial wrong identification by an experienced person
Admissions for suspected snake bite to the Perth adult teaching hospitals, 1979 to 1988	Jelinek G. A., Hamilton T. and Hirsch R. L.	Med J Aust	1991	English	Retrospective	Australia	193	33 (34.4)	133 (69.0)	18 (18.7) (K)	Snake Venom Detection Kit (VDK, Commonwealth Serum Laboratories);
First authenticated cases of life-threatening envenoming by the hump-nosed pit viper (Hypnale hypnale) in India	Joseph J. K., Simpson I. D., Menon N. C., Jose M. P., Kulkarni K. J., Raghavendra G. B. and Warrell D. A.	Trans R Soc Trop Med Hyg	2007	English	Retrospective	India	44	27 (61.4)	NR	44 (100) (K)**	Based on dead snake identifed by hopsital medical staff (with misidentification)
Rediscovery of severe saw-scaled viper (Echis sochureki) envenoming in the Thar desert region of Rajasthan, India	Kochar D. K., Tanwar P. D., Norris R. L., Sabir M., Nayak K. C., Agrawal T. D., Purohit V. P., Kochar A. and Simpson I. D.	Wilderness Environ Med	2007	English	Retrospective	India	12	12 (100)	NR	12 (100) (K)**	Based on dead snake brought by victims and definitively identified by an experienced herpetologist.
Victims’ response to snakebite and socio-epidemiological factors of 1018 snakebites in a tertiary care hospital in Sri Lanka	Kularatne A.M., Silva A., Maduwag, K., Ratnayake I., Walathara C., Ratnayake C., Mendis S. and Parangama R.	Wilderness Environ Med	2014	English	Propsective	Sri Lanka	1018	266 (26.1)	549 (53.9)	266 (26.1) (K)	Based on dead snake brought to the clinic and identified by expert (but for the study) (NB 266/549 (having seen the snake) (46%) killed it)
Parallels between Russell's viper (Daboia russelii) and hump-nosed viper (Hypnale species) bites in the central hills of Sri Lanka amidst the heavy burden of unidentified snake bites	Kularatne K., Budagoda S., Maduwage K., Naser K., Kumarasiri R. and Kularatne S.	Asian Pac J Trop Med	2011	English	Prospective	Sri Lanka	776	69 (8.9)	NR	69 (8.9) (K)	Based on dead snake brought to the clinic and identified by authors
Common krait (Bungarus caeruleus) bite in Anuradhapura, Sri Lanka: a prospective clinical study, 1996-98	Kularatne S. A.	Postgrad Med J	2002	English	Prospective	Sri Lanka	210	210 (100)	NR	99 (47.1) (K)	Based on dead snake brought to the clinic and identified by authors, or showing the patient specimens of formalin preserved snake or clinical features and circumstantial evidences (study focuses on snakebite due to kraits)
Severe systemic effects of Merrem's hump-nosed viper bite	Kularatne S. A. and Ratnatunga N.	Ceylon Med J	1999	English	Prospective	Sri Lanka	7	7 (100)	NR	7 (100) (NM)**	Based on snake identifed by medical officer or a herpetologist
Revisiting saw-scaled viper (Echis carinatus) bites in the Jaffna Peninsula of Sri Lanka: distribution, epidemiology and clinical manifestations	Kularatne S. A., Sivansuthan S., Medagedara S. C., Maduwage K. and de Silva A.	Trans R Soc Trop Med Hyg	2011	English	Prospective	Sri Lanka	99	26 (26.3)	NR	26 (26.3) (K/A)	Based on snakes brought to hospital (identification by snake expert in the context of the study) or on the descriptions given by the eye witnesses who saw the escaping offending snakes
Epidemiology, clinical profile and management issues of cobra (Naja naja) bites in Sri Lanka: first authenticated case series.	Kularatne S.A.M., Budagoda B.D.S.S., Gawarammana I.B. and Kularatne W.K.S.	Transactions of the Royal Society of Tropical Medicine and Hygiene	2009	English	Prospective	Sri Lanka	33	25 (75.8)	NR	25 (75.7) (K)	Based on dead snakes brought to hospitals and identified by authors
Clinical and epidemiologic profile and predictors of outcome of poisonous snake bites - an analysis of 1,500 cases from a tertiary care center in Malabar, North Kerala, India.	Kumar K.S., Narayanan S., Udayabhaskaran V., Thulaseedharan N.K.	Int J Gen Med	2018	English	Prospective	India	1500	1294 (86.3)	NR	1500 (86.3) (NM)**	The species of snake was labeled only if the snake was brought along with the victim and identified by 2 different experts independently.
Inadequacy of present polyspecific anti snakevenom - a study from central Kerala	Kumar V. and Sabitha P.	Indian J Pediatr	2011	English	Prospective	India	73	10 (13.7)	NR	10 (13.7) (K)	Based on dead snake brought to hospital and identified by an herpetologist
The epidemiology of snake bite in Central Province and National Capital District, Papua New Guinea.	Lalloo D.G., Trevett A.J., Saweri A., Naraqi S., Theakston R.D.G. and Warrell D.A.	Transactions of the Royal Society of Tropical Medicine and Hygiene	1995	English	Retrospective	Papua New Guinea	335	NR	117/205 (57.1)	10 (2.9) (K)	Based on snake brought to the hospital (no mention who did the identification)
Case report of probable desert black snake envenomation in 22-year-old male causing profound weakness and respiratory distress	Lauer C., Zickgraf T. L. and Weisse M. E.	Wilderness Environ Med	2011	English	Case report	Iraq	1	1 (100)	1 (100)	0	Based on patient description (a large black snake) and he was shown an instructional poster containing pictures of the local venomous reptile population) and the absence of other similar-appearing snakes in the region of central Iraq and the rapid improvement in symptoms with antivenom.
Pit viper bites: rational management in locales in which copperheads and cottonmouths predominate	Lawrence W. T., Giannopoulos A. and Hansen A.	Ann Plast Surg	1996	English	Retrospective	USA	107	79 (73.8)	NR	NR	Based on patients who knew that the biting snake was a copperhead.
Epidemiology of snakebite accidents in the municipalities of the state of Paraiba, Brazil	Leite Rde S., Targino I. T., Lopes Y. A., Barros R. M. and Vieira A. A.	Cien Saude Colet	2013	English	Retrospective	Brazil	351	296 (84.3) (genus level)	NR	NR	The data obtained was based on information given by the patients themselves and/or their companions, as well as on the clinical observation by health professionals of the patients' signs and symptoms. (genus level)
Influential factors affecting prognosis of snakebite patients management: Kaohsiung Chang Gung Memorial Hospital experience	Liao W. B., Lee C. W., Tsai Y. S., Liu B. M. and Chung K. J.	Chang Gung Med J	2000	English	Retrospective	Taiwan	46	39 (84.8)	NR	NR	Based on a description of the biting snake and symptoms of envenomation
Disseminated intravascular coagulation after cerastes vipera envenomation in a 3-year-old child: a case report	Lifshitz M., Kapelushnik J., Ben-Harosh M. and Sofer S.	Toxicon	2000	English	Case report	Israel	1	1 (100)	NR	1 (100) (K)	The snake was killed and brought to the emergency room along with the child. It was identified as a female C. vipera (no mention who did the identification)
Epidemiology of snakebite reported in a Medical College Hospital in Tamil Nadu	Logaraj M., Thirumavalavan R., & Gopalakrishnan S.	International Journal of Health & Allied Sciences	2013	English	Retrospective	India	106	33 (31.1)	90 (84.9)	22 (20.7) (K)	Based on dead snake brought by victims (no mention who did the identification), in 11 cases the snake was identified but the snake was not brought, it is not mentioned how and who did the identification
Factors contributing to fatal snake bite in the rural tropics: analysis of 46 cases in Thailand	Looareesuwan S., Viravan C. and Warrell D. A.	Trans R Soc Trop Med Hyg	1988	English	Retrospective	Thailand	46	46 (100)	NR avant i?	9 (10.1)) (K)	Based on dead snakes brought by patients (preserved in the context of another study) initially identified by medical staff (with cases of misidentification) or on venom detection in serum/wound aspirate/urine by ELISA
Venomous snakebites in southern Croatia.	Lukšić B., Bradarić N., & Prgome, S.	Collegium antropologicum	2006	English	Retrospective	Croatia	542	439 (80.9)	488 (90)	49 (09.0) (K)	Based on dead snakes brought to hospital (identification by the physician). Other cases by the physician identified based on the data given by the patients or their companions.
Epidemiology and clinical effects of hump-nosed pit viper (Genus: Hypnale) envenoming in Sri Lanka	Maduwage K., Isbister G. K., Silva A., Bowatta S., Mendis S. and Gawarammana I.	Toxicon	2013	English	Prospective	Sri Lanka	114	114 (100)	NR	114 (100) (K/A)**	Based on snake brought to hospital (no mention who did the identification)
Hump-nosed pit viper (Hypnale hypnale) envenoming causes mild coagulopathy with incomplete clotting factor consumption	Maduwage K., Scorgie F. E., Silva A., Shahmy S., Mohamed F., Abeysinghe C., Karunathilake H., Lincz L. F., Gnanathasan C. A. and Isbister G. K.	Clin Toxicol (Phila)	2013	English	Prospective	Sri Lanka	80	80 (100)	NR	80 (100) (NM)**	Patients brought in the snake and health care staff identified it as a hump-nosed pit viper and detection of H. hypnale venom in the patient ’ s serum with venom-specifi c enzyme immunoassays (EIA).
Snakebite: Epidemiology, prevention, clinical presentation and management.	Mahaba H.M.	Ann Saudi Med	2000	English	Propsective	Saudi Arabia	70	16 (22.9)	NR	16 (22.8) (K)	Based on killed snakes (no mention who did the identification)
A Descriptive Study of Ophidian Accidents, Casanare-Colombia, from 2012 to 2014	Manosalva-Sánchez C., Zuleta-Dueñas L.P. and Castañeda-Porras O.	MedUNAB	2018	Spanish	Retrospective	Colombia	485	370 (76.3) (genus level)	414 (85.4)	232 (47.8) (NM)	Identification done by health care provider based on captured snake, syndromic approach and oral description given for the patients
Bungarus multicinctus multicinctus Snakebite in Taiwan	Mao Y. C., Liu P. Y., Chiang L. C., Liao S. C., Su H. Y., Hsieh S. Y., & Yang C. C.	The American journal of tropical medicine and hygiene	2017	English	Retrospective	Taiwan	44	44 (100)	NR	6 (13.6) (NM)	By examining the culprit snake or by having the patient to identify the snake in a picture or by typical clinical manifestation (focus on a single species)
Acute renal failure in children following snake bite	Matthai T. P. and Date A.	Ann Trop Paediatr	1981	English	Prospective	India	42	29 (69.0)	17 (40.5)	12 (28.6) (K)	Based on dead snake (no mention who did the identification) or witnesses' description
Victims of snakebite—A five year study at Shongwe Hospital, Kangwane, 1978–1982	McNally S.L., Reitz C.J.	S Afr Med J	1987	English	Retrospective	South Africa	251	85 (33.9)	NR	25 (9.9) (NM)	Based on snake brought to hospital, identified by an herpetologist where necessary, or based on patient description
The effect of pre-hospital care for venomous snake bite on outcome in Nigeria	Michael G. C., Thacher T. D. and Shehu M. I.	Trans R Soc Trop Med Hyg	2011	English	Prospective	Nigeria	72	54 (75.0)	NR	36 (50.0) (K)	Identification by the report of the patient or witnesses, or based on dead snake by comparison with the centre’s specimen collection
Snakebite by the Shore Pit Viper (Trimeresurus purpureomaculatus) Treated With Polyvalent Antivenom	Mong R. and Tan H. H.	Wilderness Environ Med	2016	English	Case report	Singapore	1	1 (100)	NR	NR	Based on photographic identification by the patient (doctor confident with it because of the clinical presentation, the limited venomous local fauna)
Snake bite in children: a five year population study from South‐East Queensland.	Munro, J. G. C., & Pearn, J. H.	Journal of Paediatrics and Child Health	1978	English	Prospective	Australia	71	13 (18.3)	41 (57.7)	0	Children cases (lay identification)
Philodryas patagoniensis bite and local envenoming	Nishioka S. D. A. and Silveira P. V.	Rev Inst Med Trop Sao Paulo	1994	English	Case report	Brazil	1	1 (100)	NR	1 (100) (K)	Initially misidentified by the doctor, snake was later correctly identified (no mention by whom)
A clinical and epidemiologic study of 292 cases of Lance-headed viper bite in a Brazilian teaching hospital	Nishioka S. D. A. and Silveira P. V. P.	American Journal of Tropical Medicine and Hygiene	1992	English	Retrospective	Brazil	292	292 (100)	NR	54 (18.5) (NM)	Based on snakes brought to the clinic/hospital (no mention who did the identification) (genus bothrops)
Bite marks are useful for the differential diagnosis of snakebite in Brazil	Nishioka S. D. A., Silveira P. V. and Bauab F. A.	Wilderness Environ Med	1995	English	Prospective	Brazil	92	54 (58.7)	NR	54 (58.7)(K/A)	Based on snakes brought to the clinic/hospital (no mention who did the identification)
Management of snakebites at a rural South African hospital.	Ogunbanjo G.	South African Family Practice	2009	English	Retrospective	South Africa	70	28 (40.0)	NR	NR	A chart showing the common snakes in Southern Africa was used to identify the snakes (patients)
Accidents caused by Bothrops and Bothropoides in the State of Paraiba: epidemiological and clinical aspects	Oliveira F.N., Brito M.T., Morais I.C.O.D., Fook S.M.L. and Albuquerque H.N.D.	Revista Da Sociedade Brasileira De Medicina Tropical	2010	English	Prospective	Brazil	447	35 (7.8)	NR	35 (7.8) (K/A)	Based on snakes brought to the clinic/hopsital and identified by a specialist
A season of snakebite envenomation: presentation patterns, timing of care, anti-venom use, and case fatality rates from a hospital of southcentral Nepal	Pandey D.P., Vohra R., Stalcup P. and Shrestha B.R.	Journal of venom research	2016	English	Prospective	Nepal	39	7 (17.9)	11 (28.2)	7 (17.9) (K)	Based on snake brought to the hospital using published snake identification keys or based on the patients' description of the snake
Clinical trial of two antivenoms for the treatment of Bothrops and Lachesis bites in the north eastern Amazon region of Brazil	Pardal P. P., Souza S. M., Monteiro M. R., Fan H. W., Cardoso J. L., Franca F. O., Tomy S. C., Sano-Martins I. S., de Sousa-e-Silva M. C., Colombini M., Kodera N. F., Moura-da-Silva A. M., Cardoso D. F., Velarde D. T., Kamiguti A. S., Theakston R. D. and Warrell D. A.	Trans R Soc Trop Med Hyg	2004	English	RCT	Brazil	74	45 (60.8)	NR	4 (5.4) (K)	Based on snakes brought to the clinic/hospital and identified by a specialist (museum) or EIA to detect specific circulating B. atrox or L. muta venoms. EIA was unable to detect serum B. atrox and L. muta venom antigens in 29 out of 71 clinically envenomed patients
Defining the need for surgical intervention following a snakebite still relies heavily on clinical assessment: The experience in Pietermaritzburg, South Africa	Pattinson J. P., Kong V. Y., Bruce J. L., Oosthuizen G. V., Bekker W., Laing G. L., Wood D., Brysiewicz P. and Clarke D. L.	Samj South African Medical Journal	2017	English	Retrospective	South Africa	222	14 (6.3)	202 (91.0)	NR	Syndromic approach
High incidence of bites and stings by snakes and other animals among rubber tappers and Amazonian Indians of the Juruá Valley, Acre State, Brazil.	Pierini S.V., Warrell D.A., Paulo A., Theakston R.D.	Toxicon	1996	English	Community-based survey	Brazil	250	207 (83)	NR	NR	Community-based survey. Identification by previous bite victims, species suggested based on observations by bitten individuals. Hospital treatment was sought by only eight patients (8%);
Human envenomation by the south-american opisthoglyph Clelia-clelia-plumbea (Wied)	Pinto R. N. L., da Silva Jr N. J., & Aird S. D.	Toxicon	1991	English	Case report	Brazil	1	1 (100)	NR	1 (100) (NM)	Snake initialy misidentified by the attending physician based on clinical sign then correctiy identified based on snake brought to the clinic/hospital and sent to the Centra de Estudos e Pesquisas Biologicas (CEPB) at Universidade Catôlica de Goias
Snakebites in the rainforests of Ecuador	Praba-Egge A. D., Cone S. W., Araim O., Freire I., Paida G., Escalante J., Carrera F., Chavez M. and Merrell R. C.	World J Surg	2003	English	Retrospective	Ecuador	142	41 (28.9)	NR	NR	Based on patient identification (species reported by their common names)
A clinical study of viper bite poisoning	Pugh R. N. and Theakston R. D.	Ann Trop Med Parasitol	1987	English	Prospective	Nigeria	31	31 (100)	NR	8 (26.0) (K)	Based on dead snake brought to the hospital (no mention who did the identification), syndromic approach; immunodiagnosis
Ischemic brain infarcts and intracranial haemorrhages following Russell's viper (Daboia russelii) bite in Sri Lanka.	Rathnayaka R. N., Kularatne S. A. M., Kumarasinghe K. D. M., Ranaweera J., & Ranathunga P. N.	Toxicon	2017	English	Case report	Sri Lanka	1	1 (100)	1 (100)	1 (100) (K)	Based on dead snake, first misidentified by a native physician
Epidemiology and clinical features of Green pit viper (Trimeresurus trigonocephalus) envenoming in Sri Lanka	Rathnayaka R. N., Ranathunga, P. E. A. N., & Kularatne, S. A. M	Toxicon	2017	English	Prospective	Sri Lanka	17	17 100)	17 (100)	10 (59.0) (K/A)	Based on snake brought to hospitals and identified by the corresponding author or patients or witnesses were shown formalin preserved snakes and colour plates of the snakes to recognize the matching offending snake species (focus of the study is on a single species)
The Australian mulga snake (Pseudechis australis: Elapidae): report of a large case series of bites and review of current knowledge	Razavi S., Weinstein S. A., Bates D. J., Alfred S. and White J.	Toxicon	2014	English	Retrospective	Australia	27	27 (100)	NR	22 (81.5) (K/A)	Definite cases (1) cases where the snake causing the bite was caught/killed and identified by a competent person, or (2) using the CSL snake venom detection kit (SVDK).
Prognostic factors for local necrosis in Bothrops jararaca (Brazilian pit viper) bites	Ribeiro L. A., Jorge M. T. and Lebrao M. L.	Trans R Soc Trop Med Hyg	2001	English	Retrospective	Brazil	779	779 (100)	NR	779 (100) (NM)**	Identification of the snake by members of the Herpetology Laboratory of BI (but part of the study inclusion criteria because the focus is on B. jararaca envenoming)
The effects of green pit viper (Trimeresurus albolabris and Trimeresurus macrops) venom on the fibrinolytic system in human	Rojnuckarin P., Intragumtornchai T., Sattapiboon R., Muanpasitporn C., Pakmanee N., Khow O. and Swasdikul D.	Toxicon	1999	English	Prospective	Thailand	46	46 (100)	NR	32 (69.6) (K)	Based on dead snake identified by the investigators or description of a green snake with red tail and a detectable level of venom in serum by ELISA test (for this study on green pit vipers)
Epidemiological study of snakebite cases in Brazilian Western Amazonia	Roriz Krps, Zaqueo K. D., Setubal S. S., Katsuragawa T. H., Silva R. R. D., Fernandes C. F. C., Cardoso L. A. P., Rodrigues M. M. S., Soares A. M., Stabeli R. G. and Zuliani J. P.	Rev Soc Bras Med Trop	2018	English	Prospective	Brazil	92	92 (100) (mainly genus)	NR	19 (20.6) (NM)	The snakes were identified by a knowledgable herpetologist. In cases where the snake was not brought to the hospital, the genus was identified based on the patients’ sign and symptoms.
Prospective evaluation of pain, swelling, and disability from copperhead envenomation	Roth B., Sharma K., Onisko N. and Chen T.	Clin Toxicol (Phila)	2016	English	Prospective	USA	104	104 (100)	NR	NR	Based on patient and health care provider reports, epidemiology and syndromic approach (focus on copperhead bite)
Coral snake bites and envenomation in children: a case series	Sasaki J., Khalil P. A., Chegondi M., Raszynski A., Meyer K. G. and Totapally B. R.	Pediatr Emerg Care	2014	English	Retrospective	USA	4	3 (75.0)	NR	NR	Based on patient/family
Two Sri Lankan cases of identified sea snake bites, without envenoming	Senanayake M. P., Ariaratnam C. A., Abeywickrema S. and Belligaswatte A.	Toxicon	2005	English	Case series	Sri Lanka	2	2 (100)	NR	2 (100) (K/A)	Based on snakes brought to hospital and identified by specialists (sea snakes)
Use of antivenom serum in snake bite: a prospective study of hospital practice in the Gampaha district	Seneviratne S. L., Opanayaka C. J., Ratnayake N. S., Kumara K. E., Sugathadasa A. M., Weerasuriya N., Wickrama W. A., Gunatilake S. B. and de Silva H. J.	Ceylon Med J	2000	English	Prospective	Sri Lanka	466	357 (76.6)	NR	172 (36.9)(K)	Based on dead snakes (no mention who did the identification) or on photographs shown to the patients.
Neurological manifestations of snake bite in Sri Lanka	Seneviratne U. and Dissanayake S.	J Postgrad Med	2002	English	Prospective	Sri Lanka	56	49 (87.5)	NR	20 (35.7) (K)	Based on dead snake brought to the clinic (no mention who did the identification) or by showing photographs of snakes to the eye witness.
A prospective cohort study of the effectiveness of the primary hospital management of all snakebites in Kurunegala district of Sri Lanka	Shahmy S., Kularatne S. A. M., Rathnayake S. S. and Dawson A. H.	PLoS Negl Trop Dis	2017	English	Prospective	Sri Lanka	2587	975 (37.7)	NR	91 (3.5) (K/A)	Based on snakes dead or alive brought to the hospitals and identified by hospital staff or from history of patients and witnesses
Snakes of medical significance in India: the first reported case of envenoming by the Levantine viper (Macrovipera lebetina)	Sharma L. R., Lal V. and Simpson I. D.	Wilderness Environ Med	2008	English	Case report	India	1	1 (100)	1 (100)	1 (100) (K)	Dead snake first misidentified as a northern saw-scaled viper (Echis sochureki) and subsequently correctly identified by an experienced herpetologist as a Levantine viper (M lebetina).
Use of Molecular Diagnostic Tools for the Identification of Species Responsible for Snakebite in Nepal: A Pilot Study	Sharma S. K., Kuch U., Hode P., Bruhse L., Pandey D. P., Ghimire A., Chappuis F. and Alirol E.	PLoS Negl Trop Dis	2016	English	Prospective	Nepal	749	194 (25.9)	NR	62 (8.3) (K/A)	Based on snake brought to the hospital (morphological identification was conducted by taxonomic experts (in the context of this study) or by DNA sequence
Impact of snake bites and determinants of fatal outcomes in southeastern Nepal.	Sharma S.K., Chappuis F., Jha N, Bovier P.A., Loutan L., Koirala S.	AmJTrop Med Hyg	2004	English	Community-based survey	Nepal	143	87 (60.8)	NR	NR	By the victims (community- based survey) ( reported as cobras (58%), water snakes (24%), and common kraits (12%).)
Medico-legal significance of the identification of offending snake in a fatal snake bite: a case report	Silva A., Gamlaksha D. and Waidyaratne D.	J Forensic Leg Med	2013	English	Case report	Sri Lanka	1	1 (100)	NR	1 (100) (K)	Based on dead snake but misidentified by the attending medical officer
Fatal stroke after Bothrops snakebite in the Amazonas state, Brazil: A case report	Silva de Oliveira S., Freitas-de-Sousa L. A., Alves E. C., de Lima Ferreira L. C., da Silva I. M., de Lacerda M. V. G., Fan H. W., Moura-da-Silva A. M. and Monteiro W. M.	Toxicon	2017	English	Case report	Brazil	1	1 (100)	1 (100)	0	Patient identified the snake as “surucucurana”, a local name for B. atrox, but did not bring it with her to the Health Facility. She dies depsite Antivenom but ID was correct based on detection of B. atrox venom
Intracranial Bleeding Following Bothrops sp. Snakebite	Silveira G. G., Machado C. R., Tuyama M. and Lima M. A.	Neurologist	2016	English	Case report	Brazil	1	1 (100)	NR	1(100) (NM)	Initially misidentified by the doctor, snake was later correctly identified (no mention by whom)
Non-venomous snake bite and snake bite without envenoming in a Brazilian teaching hospital. Analysis of 91 cases	Silveira P. V. and Nishioka S.D.A.	Rev Inst Med Trop Sao Paulo	1992	English	Retrospective	Brazil	91	17 (18.7)	NR	18 (19.8) (K/A)	Based on captured snakes, identification by a specialist (Vera Lucia Campos Brites, from the Departamento de Biociências, Centro de Ciências Biomédicas, Universidade Federal de Uberlândia). Some cases of misindentification by the physician.
Venomous snake bite without clinical envenoming ('dry-bite'). A neglected problem in Brazil	Silveira P. V. and Nishioka Sde A.	Trop Geogr Med	1995	English	Prospective	Brazil	41	41 (100)	NR	41 (100) (K/A)**	Snakes identified by a specialist (Fernando Antônio Bauab, from the Faculdade de Medicina de Catanduva)
Crotaline snake bite in the Ecuadorian Amazon: randomised double blind comparative trial of three South American polyspecific antivenoms	Smalligan R., Cole J., Brito N., Laing G. D., Mertz B. L., Manock S., Maudlin J., Quist B., Holland G., Nelson S., Lalloo D. G., Rivadeneira G., Barragan M. E., Dolley D., Eddleston M., Warrell D. A. and Theakston R. D.	Bmj	2004	English	RCT	Ecuador	221	187 (84.6)	NR	29 (13.1) (NM)	Based on snake brought to hospital and identified at the Fundacion Herpetologica Gustavo Orcés in Quito and EIA (in the context of this RCT study)
Fatal intracranial haematomas in two patients with brown snake envenomation.	Sprivulis P., Jelinek G.	Med. J. Aust.	1995	English	Case report	Australia	2	2 (100)	0	1 (50) (NM)	SVDK and 1 SVDK negative and wrong ID by lay person, snake then correctly identified by flying doctor
Clinical and laboratory features distinguishing between Deinagkistrodon acutus and Daboia siamensis envenomation	Su Hung-Yuan, Huang Shih-Wei, Mao Yan-Chiao, Liu Ming-Wen, Lee Kuo-Hsin, Lai Pei-Fang and Tsai Ming-Jen	Journal of Venomous Animals and Toxins Including Tropical Diseases	2018	English	Retrospective	Taiwan	27	NR	NR	2 (7.4) (NM)	Based on snake brought to hospital or by patients examining pictures of snakes
Snakebite envenoming in Kerala, South India: clinical profile and factors involved in adverse outcomes	Suchithra N., Pappachan J. M. and Sujathan P.	Emerg Med J	2008	English	Prospective	India	586	69 (11.8)	NR	? (?) (K) (number NR)	Based on dead snake and identification done by investigators or from patient description of the snake involved
Epidemiology of snakebites from a general hospital in Singapore: a 5-year retrospective review (2004-2008)	Tan H. H.	Ann Acad Med Singapore	2010	English	Retrospective	Singapore	52	17 (32.7)	35 (67.3)	NR	By the patient, by people at the scene, by the poison information centre (via teleconversation), by healthcare workers or by snake specialist (only one snake).
Analyse des envenimations par morsures de serpent au Gabon	Tchoua R, Raouf AO, Ogandaga A, Mouloungui C, Mbanga Loussou J-B, et al.	Bull Soc Pathol Exot	2002	English	Retrospective	Gabon	27	0	14 (51.8)	NR	Oral description of the snake in 14 of the cases (the ID was difficult becouse almost all the cases took place at night)
Copperhead envenomations in the Carolinas	Thorson A., Lavonas E. J., Rouse A. M. and Kerns W. P., 2nd	J Toxicol Clin Toxicol	2003	English	Retrospective	USA	175	175 (100)	NR	26 (14.8) (NM)	By the patient/bystander or based on snake brought to hospital (no mention who did the identification)
Community-based audits of snake envenomations in a resource-challenged setting of Cameroon: case series	Tianyi F. L., Agbor V. N., Tochie J. N., Kadia B. M. and Nkwescheu A. S.	BMC Res Notes	2018	English	case report	Cameroon	2	1 (50)	NR	1 (50) (K)	Based on captured snakes (no mention who did the identification)
Acute demyelinating encephalomyelitis after anti-venom therapy in Russell's viper bite	Tripathy S., Routray P. K., Mohapatra A. K., Mohapatra M. and Dash S. C.	J Med Toxicol	2010	English	Case report	India	1	1 (100)	NR	1 (100) (K)	The killed snake was identified as Russell’s viper (Daboia russelii) in the nearest government hospital
Bites by Russell's vipers (Daboia russelii siamensis) in Myanmar: effect of the snake's length and recent feeding on venom antigenaemia and severity of envenoming.	Tun-Pe, Ba-Aye, Aye-Aye-Myint, Tin-Nu-Swe, and Warrell D.A.	Transactions of the Royal Society of Tropical Medicine and Hygiene	1991	English	Prospective	Myanmar	413	256 (61.9)	NR	155 (37.5) (K)	Based on dead snake and EIA
Snakebite and its socio-economic impact on the rural population of Tamil Nadu, India	Vaiyapuri S., Vaiyapuri R., Ashokan R., Ramasam, K., Nattamaisundar K., Jeyaraj A., Chandran V., Gajjeraman P., Baksh M.F., Gibbins J.M. and Hutchinson E.G.	PLoS ONE	2013	English	Community-based survey	India	129	25 (19.4)	NR	25 (19.4) (K)	Based on dead snake brought to hospital (no mention who did the ID)
Bilateral posterior circulation stroke secondary to a crotalid envenomation: case report	Vale T. C., Leite A. F., Hora P. R., Coury M. I., Silva R. C. and Teixeira A. L.	Rev Soc Bras Med Trop	2013	English	Case report	Brazil	1	1 (100)	NR	0	First wrong treatment based on clinical signs then further description of the snake by the patient's relatives, snake later identified as being Crotalus durissus terrificus by a physician expert on toxicology
Ofidismo en la provincia de Chanchamayo, Junín: revisión de 170 casos consecutivos en el Hospital de Apoyo de La Merced	Villanueva M., Maguiña C., Cabada M., De Marini J., Alvarez H. and Gotuzzo E.	Revista Medica Herediana	2004	English	Retrospective	Peru	170	64 (37.6)	NR	10 (5.9) (NM)	Based on snake brought to the hospital (no mention who did the identification) or on description by victims
A National hospital-based survey of snakes responsible for bites in Thailand	Viravan C., Looareesuwan S., Kosakarn W., Wuthiekanun V., McCarthy C. J., Stimson A. F., Bunnag D., Harinasuta T. and Warrell D. A.	Transactions of the Royal Society of Tropical Medicine and Hygiene	1992	English	Prospective	Thailand	1631	1631 (100)	NR	1631 (100) (K)**	Based on dead snake initially identified by medical staff with cases of misidentification (a second identification was by specialist), but study on snake species responsible for bites
ELISA confirmation of acute and past envenoming by the monocellate Thai cobra (Naja kaouthia).	Virivan C., Veeravat U., Warrell M.J., Theakston R.D.G., Warrell D.A	Am. J. Trop. Med. Hyg.	1986	English	Retrospective and Prospective	Thailand	58	25 (43.1)	NR	13 (22.4) (K)	Based on dead snake (no mention who did the identification) and ELISA (the purpose of the study)
Prospective, consecutive case series of 158 snakebite patients treated at Savannakhet provincial hospital, Lao People's Democratic Republic with high incidence of anaphylactic shock to horse derived F(ab')2 antivenom	Vongphoumy I., Chanthilat P., Vilayvong P. and Blessmann J.	Toxicon	2016	English	Prospective	Laos	158	103 (65.2)	NR	36 (22.8) (NM)	Based on snake brought to hospital and identified by study team or via a photo sent to a herpetologist, or by the victim or an accompanying person (genus level)
Haemotoxic snakebite in rural KwaZulu-Natal, South Africa: A case presenting with haematemesis	Wagener M.	S Afr Med J	2016	English	Case report	South Africa	1	1 (100)	NR	1 (100) (NM)	Snake caught and identified by the doctor (but could be misidentification for reversal of symptoms while the antivenom used was not effective against the snake identified)
Aspectos ecológicos e epidemiológicos de acidentes ofídicos em comunidades ribeirinhas do baixo rio Purus, Amazonas, Brasil	Waldez F. and Vogt R. C.	Acta Amazonica	2009	Portuguese	Community-based survey	Brazil	28	26 (92.8)	NR	20 (71.4)(K) *	Community-based survey. Victims claimed to have recognized the snake species
Crotalidae envenomation in children	Weber R. A. and White R. R. th	Ann Plast Surg	1993	English	Retrospective	USA	18	17 (94.4)	NR	NR	By patient/witnesses and confirmed if necessary with the use of a color atlas of snakes
Poisonous snakebite in central Texas. Possible indicators for antivenin treatment	White R. R. th and Weber R. A.	Ann Surg	1991	English	Retrospective	USA	67	62 (92.5)	NR	? (?) (K/A) (number NR)	Based on snake brought to hospital (no mention who did the identification), by the victim/an observer or using a color atlas at the Emergency Department.
Hump nosed viper bite in Sri Lanka-descriptive observational study of 1543 cases	Wijewantha H. S. and Sellahewa K. H.	Asian Pacific Journal of Tropical Medicine	2010	English	Prospective	Sri Lanka	1543	1543 (100)	NR	1543 (100) (K/A) **	Identification of the biting snake as hump nosed viper was made by the corresponding author after visual examination of the dead or live snakes,
Management of snakebites by the staff of a rural clinic: the impact of providing free antivenom in a nurse-led clinic in Meserani, Tanzania	Yates V. M., Lebas E., Orpiay R. and Bale B. J.	Ann Trop Med Parasitol	2010	English	Prospective	Tanzania	85	53 (62.4)	NR	4 (5.5) (K)	By the patient or another person at the scene of the bite, who, whenever possible, was asked to pick the snake species responsible from the selection of identified live snakes held in captivity at the Snake Park, or on the basis of dead snake brought to the clinic (no mention who did the identification)
NR Not Reported
* some or all snakes not brought to hospital
** Only cases who brought the biting snake to the clinic/hospital were included in the study
