# Supplementary material for: Identifying the snake: First scoping review on practices of communities and healthcare providers confronted with snakebite across the world
Source: PLoS One. 2020 Mar 5;15(3):e0229989. doi: 10.1371/journal.pone.0229989 (PMC7058330; doi:10.1371/journal.pone.0229989)
Supplement: S4 Table — (XLSX) [file pone.0229989.s004.xlsx]

## Sheet: data
country	source_name	family	genus	species	diurnal	diurnal-ref	active.foraging	foraging-ref	habitat	habitat-ref
Australia	Acanthophis sp.	Elapidae	Acanthophis	Acanthophis sp.	nocturnal	1	passive	1	terrestrial	1
Thailand	Acrochordus javanicus	Acrochordidae	Acrochordus	Acrochordus javanicus	nocturnal	17	both	17	aquatic	17
Zimbabwe	Typhlops schlegelii	Typhlopidae	Afrotyphlops	Afrotyphlops schlegelii	both	16	unknown	16	fossorial	16
USA	Agkistrodon contortrix	Viperidae	Agkistrodon	Agkistrodon contortrix	both	12	passive	12	terrestrial	12
Sri Lanka	Ahaetulla nasuta	Colubridae	Ahaetulla	Ahaetulla nasuta	diurnal	15	active	15	arboreal	15
Thailand	Ahaetulla prasina	Colubridae	Ahaetulla	Ahaetulla prasina	diurnal	15	active	15	arboreal	15
Australia	Liasis childreni	Pythonidae	Antaresia	Antaresia childreni	nocturnal	1	both	34	terrestrial	1
Brazil	Apostolepis assimilis	Colubridae	Apostolepis	Apostolepis assimilis	both	30	unknown	30	terrestrial	30
India	Argyrogena fasciolata	Colubridae	Argyrogena	Argyrogena fasciolata	diurnal	15	active	15	terrestrial	15
South Africa	burrowing viper	Lamprophiidae	Atractaspis	Atractaspis bibronii	nocturnal	16	active	16	fossorial	16
South Africa	Atractaspis bibronii	Lamprophiidae	Atractaspis	Atractaspis bibronii	nocturnal	16	active	16	fossorial	16
South Africa	Atractaspis bibronii	Lamprophiidae	Atractaspis	Atractaspis bibronii	nocturnal	16	active	16	fossorial	16
Zimbabwe	Atractaspis bibronii	Lamprophiidae	Atractaspis	Atractaspis bibronii	nocturnal	16	active	16	fossorial	16
Sri Lanka	Atreitum schistosum	Colubridae	Atreitum	Atreitum schistosum	both	15, 17	active	17	aquatic	15
Saudi Arabia	Bitis arietans	Viperidae	Bitis	Bitis arietans	nocturnal	29	passive	19	terrestrial	19
South Africa	puff adder	Viperidae	Bitis	Bitis arietans	nocturnal	29	passive	19	terrestrial	19
South Africa	Bitis arietans	Viperidae	Bitis	Bitis arietans	nocturnal	29	passive	19	terrestrial	19
South Africa	Bitis arietans	Viperidae	Bitis	Bitis arietans	nocturnal	29	passive	19	terrestrial	19
South Africa	Bitis atropos	Viperidae	Bitis	Bitis atropos	nocturnal	29	passive	29	terrestrial	29
Brazil	Boa constrictor	Boidae	Boa	Boa constrictor	both	35	both	36	terrestrial/arboreal	36
Brazil	Boa constrictor	Boidae	Boa	Boa constrictor	both	35	both	36	terrestrial/arboreal	36
South Africa	brown house snake	Lamprophiidae	Boaedon	Boaedon capensis	nocturnal	29	active	29	terrestrial	29
Zimbabwe	Boaedon fuliginosus	Lamprophiidae	Boaedon	Boaedon capensis	nocturnal	29	active	29	terrestrial	29
Sri Lanka	Boiga ceylonensis	Colubridae	Boiga	Boiga ceylonensis	nocturnal	55	active		arboreal	55
Sri Lanka	Boiga ceylonensis	Colubridae	Boiga	Boiga ceylonensis	nocturnal	55	active		arboreal	55
Thailand	Boiga cyanea	Colubridae	Boiga	Boiga cyanea	nocturnal	47	active	47	arboreal	47
Thailand	Boiga cynodon	Colubridae	Boiga	Boiga cynodon	nocturnal	47	active	47	arboreal	47
Sri Lanka	Boiga forstenii	Colubridae	Boiga	Boiga forsteni	nocturnal	48	active		arboreal	48
Australia	Boiga irregularis	Colubridae	Boiga	Boiga irregularis	nocturnal	2	active	4	arboreal	2
Thailand	Boiga multomaculata	Colubridae	Boiga	Boiga multomaculata	nocturnal	47	active	47	arboreal	47
Sri Lanka	cat snake	Colubridae	Boiga	Boiga sp.	nocturnal	47	active	47	arboreal	47
Sri Lanka	Boiga trigonata	Colubridae	Boiga	Boiga trigonata	nocturnal	48	active		arboreal	48
USA (Puerto Rico)	Alsophis portoricensis	Colubridae	Borikenophis	Borikenophis portoricensis	diurnal	37	active	37	terrestrial	37
Brazil	Bothrops alternatus	Viperidae	Bothrops	Bothrops alternatus	nocturnal	26	passive	26	terrestrial	26
Brazil	Bothrops atrox	Viperidae	Bothrops	Bothrops atrox	nocturnal	26	passive	26	terrestrial	26
Brazil	Bothrops atrox	Viperidae	Bothrops	Bothrops atrox	nocturnal	26	passive	26	terrestrial	26
Ecuador	Bothrops atrox	Viperidae	Bothrops	Bothrops atrox	nocturnal	26	passive	26	terrestrial	26
Peru	Bothrops atrox	Viperidae	Bothrops	Bothrops atrox	nocturnal	26	passive	26	terrestrial	26
Ecuador	Bothrops bilineatus	Viperidae	Bothrops	Bothrops bilineatus	nocturnal	26	passive	26	arboreal	26
Brazil	Bothropoides erythromelas	Viperidae	Bothrops	Bothrops erythromelas	nocturnal	26	passive	26	terrestrial	26
Brazil	Bothrops jararaca	Viperidae	Bothrops	Bothrops jararaca	nocturnal	26	passive	26	terrestrial	26
Brazil	Bothrops jararacussu	Viperidae	Bothrops	Bothrops jararacussu	nocturnal	26	passive	26	terrestrial	26
Brazil	Bothrops moojeni	Viperidae	Bothrops	Bothrops moojeni	nocturnal	26	passive	26	terrestrial	26
Brazil	Bothrops moojeni	Viperidae	Bothrops	Bothrops moojeni	nocturnal	26	passive	26	terrestrial	26
Brazil	Bothrops moojeni	Viperidae	Bothrops	Bothrops moojeni	nocturnal	26	passive	26	terrestrial	26
Brazil	Bothrops neuwiedi	Viperidae	Bothrops	Bothrops neuwiedi	nocturnal	26	passive	26	terrestrial	26
Brazil	Bothrops neuwiedi	Viperidae	Bothrops	Bothrops neuwiedi	nocturnal	26	passive	26	terrestrial	26
Brazil	Bothrops sp.	Viperidae	Bothrops	Bothrops sp.	nocturnal	26	passive	26	terrestrial	26
Brazil	Bothrops sp.	Viperidae	Bothrops	Bothrops sp.	nocturnal	26	passive	26	terrestrial	26
Ecuador	Bothrops taeniatus	Viperidae	Bothrops	Bothrops taeniatus	nocturnal	26	passive	26	arboreal	26
India	Bungarus caeruleus	Elapidae	Bungarus	Bungarus caeruleus	nocturnal	14	active	14	terrestrial	14
India	Bungarus caeruleus	Elapidae	Bungarus	Bungarus caeruleus	nocturnal	14	active	14	terrestrial	14
India	Bungarus caeruleus	Elapidae	Bungarus	Bungarus caeruleus	nocturnal	14	active	14	terrestrial	14
India	Bungarus caeruleus	Elapidae	Bungarus	Bungarus caeruleus	nocturnal	14	active	14	terrestrial	14
India	Bungarus caeruleus	Elapidae	Bungarus	Bungarus caeruleus	nocturnal	14	active	14	terrestrial	14
Nepal	Bungarus caeruleus	Elapidae	Bungarus	Bungarus caeruleus	nocturnal	14	active	14	terrestrial	14
Nepal	Bungarus caeruleus	Elapidae	Bungarus	Bungarus caeruleus	nocturnal	14	active	14	terrestrial	14
Nepal	Bungarus caeruleus	Elapidae	Bungarus	Bungarus caeruleus	nocturnal	14	active	14	terrestrial	14
Sri Lanka	common krait	Elapidae	Bungarus	Bungarus caeruleus	nocturnal	14	active	14	terrestrial	14
Sri Lanka	common krait	Elapidae	Bungarus	Bungarus caeruleus	nocturnal	14	active	14	terrestrial	14
Sri Lanka	Bungarus caeruleus	Elapidae	Bungarus	Bungarus caeruleus	nocturnal	14	active	14	terrestrial	14
Sri Lanka	Bungarus caeruleus	Elapidae	Bungarus	Bungarus caeruleus	nocturnal	14	active	14	terrestrial	14
Sri Lanka	Bungarus caeruleus	Elapidae	Bungarus	Bungarus caeruleus	nocturnal	14	active	14	terrestrial	14
Thailand	Bungarus candidus	Elapidae	Bungarus	Bungarus candidus	nocturnal	47	active	47	terrestrial/fossorial	47
Bangladesh	Bungarus fasciatus	Elapidae	Bungarus	Bungarus fasciatus	nocturnal	15	active	47	terrestrial/fossorial	47
India	Bungarus fasciatus	Elapidae	Bungarus	Bungarus fasciatus	nocturnal	15	active	47	terrestrial/fossorial	47
Thailand	Bungarus fasciatus	Elapidae	Bungarus	Bungarus fasciatus	nocturnal	15	active	47	terrestrial/fossorial	47
Thailand	Bungarus fasciatus	Elapidae	Bungarus	Bungarus fasciatus	nocturnal	15	active	47	terrestrial/fossorial	47
Nepal	Bungarus lividus	Elapidae	Bungarus	Bungarus lividus	nocturnal	47	active	47	terrestrial/fossorial	47
Taiwan	Bungarus multicinctus	Elapidae	Bungarus	Bungarus multicinctus	nocturnal	47	active	47	terrestrial/fossorial	47
Nepal	Bungarus niger	Elapidae	Bungarus	Bungarus niger	nocturnal	15	active	47	terrestrial/fossorial	47
India	krait	Elapidae	Bungarus	Bungarus spp.	nocturnal	47	active	47	terrestrial/fossorial	47
Laos	Calloselasma rhodostoma	Viperidae	Calloselasma	Calloselasma rhodostoma	nocturnal	33	passive		terrestrial	33
Thailand	Calloselasma rhodostoma	Viperidae	Calloselasma	Calloselasma rhodostoma	nocturnal	33	passive		terrestrial	33
Thailand	Calloselasma rhodostoma	Viperidae	Calloselasma	Calloselasma rhodostoma	nocturnal	33	passive		terrestrial	33
Zimbabwe	Causus defilippi	Viperidae	Causus	Causus defilippi	nocturnal	29	active	29	terrestrial	29
South Africa	night adder	Viperidae	Causus	Causus rhombeatus	nocturnal	29	active	29	terrestrial	29
South Africa	Causus rhombeatus	Viperidae	Causus	Causus rhombeatus	nocturnal	29	active	29	terrestrial	29
South Africa	Causus rhombeatus	Viperidae	Causus	Causus rhombeatus	nocturnal	29	active	29	terrestrial	29
Saudi Arabia	Cerastes cerastes	Viperidae	Cerastes	Cerastes cerastes	both	38	passive	38	terrestrial	38
Saudi Arabia	Cerastes cerastes gasparetti	Viperidae	Cerastes	Cerastes gasparetti	both		passive		terrestrial
Israel	Cerastes vipera	Viperidae	Cerastes	Cerastes vipera	both	39, 40	passive	39, 40	terrestrial	39
Sri Lanka	Chrysopelea ornata	Colubridae	Chrysopelea	Chrysopelea ornata	diurnal	41	active	47	arboreal	41
Thailand	Chrysopelea ornata	Colubridae	Chrysopelea	Chrysopelea ornata	diurnal	41	active	47	arboreal	41
Malaysia	Chrysopelea pelias	Colubridae	Chrysopelea	Chrysopelea pelias	diurnal	47	active	47	arboreal	47
Brazil	Clelia clelia plumbea	Colubridae	Clelia	Clelia plumbea	nocturnal	32	active		terrestrial	32
India	Coelognathus helena	Colubridae	Coelognathus	Coelognathus helena	both	15	active		terrestrial	15
Nepal	Coelognathus helena	Colubridae	Coelognathus	Coelognathus helena	both	15	active		terrestrial	15
Sri Lanka	Elaphe helena	Colubridae	Coelognathus	Coelognathus helena	both	15	active		terrestrial	15
Bangladesh	Coelognathus radiatus	Colubridae	Coelognathus	Coelognathus radiatus	both	42	active		terrestrial	47
Thailand	Elaphe radiata	Colubridae	Coelognathus	Coelognathus radiatus	both	42	active		terrestrial	47
USA	Crotalus cerastes	Viperidae	Crotalus	Crotalus cerastes	nocturnal	36	passive	36	terrestrial	36
Brazil	Crotalus durissus	Viperidae	Crotalus	Crotalus durissus	both	45	passive	45	terrestrial	45
Brazil	Crotalus durissus	Viperidae	Crotalus	Crotalus durissus	both	45	passive	45	terrestrial	45
Brazil	Crotalus durissus	Viperidae	Crotalus	Crotalus durissus	both	45	passive	45	terrestrial	45
South Africa	Crotaphopeltis hotamboeia	Colubridae	Crotaphopeltis	Crotaphopeltis hotamboeia	nocturnal	17	active	17	aquatic	17
Zimbabwe	Crotaphopeltis hotamboeia	Colubridae	Crotaphopeltis	Crotaphopeltis hotamboeia	nocturnal	17	active	17	aquatic	17
Australia	Rhinoplocephalus pallidiceps	Elapidae	Cryptophis	Cryptophis pallidiceps	nocturnal	1	active	1	terrestrial	1
Sri Lanka	Cylindrophis maculatus	Cylindrophiidae	Cylindrophis	Cylindrophis maculatus	both		unknown		fossorial
Thailand	Cylindrophis ruffus	Cylindrophiidae	Cylindrophis	Cylindrophis ruffus	both	17	passive	17	aquatic	17
Morocco	Daboia mauritanica	Viperidae	Daboia	Daboia mauritanica	both		passive		terrestrial
India	Russel viper	Viperidae	Daboia	Daboia russelii	nocturnal	13	passive	13	terrestrial	13
India	Russell's viper	Viperidae	Daboia	Daboia russelii	nocturnal	13	passive	13	terrestrial	13
India	Vipera russelii	Viperidae	Daboia	Daboia russelii	nocturnal	13	passive	13	terrestrial	13
India	Vipera russelii	Viperidae	Daboia	Daboia russelii	nocturnal	13	passive	13	terrestrial	13
India	Vipera russelii	Viperidae	Daboia	Daboia russelii	nocturnal	13	passive	13	terrestrial	13
India	Daboia russelii	Viperidae	Daboia	Daboia russelii	nocturnal	13	passive	13	terrestrial	13
India	Daboia russelii	Viperidae	Daboia	Daboia russelii	nocturnal	13	passive	13	terrestrial	13
Sri Lanka	Russell's viper	Viperidae	Daboia	Daboia russelii	nocturnal	13	passive	13	terrestrial	13
Sri Lanka	Russell's Viper	Viperidae	Daboia	Daboia russelii	nocturnal	13	passive	13	terrestrial	13
Sri Lanka	Daboia russelii	Viperidae	Daboia	Daboia russelii	nocturnal	13	passive	13	terrestrial	13
Sri Lanka	Daboia russelii	Viperidae	Daboia	Daboia russelii	nocturnal	13	passive	13	terrestrial	13
Sri Lanka	Daboia russelii	Viperidae	Daboia	Daboia russelii	nocturnal	13	passive	13	terrestrial	13
Thailand	Vipera russelii	Viperidae	Daboia	Daboia russelii	nocturnal	13	passive	13	terrestrial	13
Hong Kong	Vipera russelii	Viperidae	Daboia	Daboia siamensis	nocturnal	13	passive	13	terrestrial	13
Myanmar	Russell's viper	Viperidae	Daboia	Daboia siamensis	nocturnal	13	passive	13	terrestrial	13
Myanmar	Daboia russelii siamensis	Viperidae	Daboia	Daboia siamensis	nocturnal	13	passive	13	terrestrial	13
Taiwan	Daboia siamensis	Viperidae	Daboia	Daboia siamensis	nocturnal	13	passive	13	terrestrial	13
Thailand	Daboia russelii siamensis	Viperidae	Daboia	Daboia siamensis	nocturnal	13	passive	13	terrestrial	13
South Africa	Dasypeltis scabra	Colubridae	Dasypeltis	Dasypeltis scabra	nocturnal	44	active	43	terrestrial/arboreal	43
Australia	Demansia olivacea	Elapidae	Demansia	Demansia olivacea	diurnal	1	active		terrestrial	1
Australia	Demansia spp.	Elapidae	Demansia	Demansia spp.	diurnal	1	active		terrestrial	1
Australia	Dendrelaphis punctulatus	Colubridae	Dendrelaphis	Dendrelaphis punctulatus	diurnal	3	active	3	arboreal	3
South Africa	black mamba	Elapidae	Dendroaspis	Dendroaspis polylepis	diurnal	29	active	29	terrestrial	29
South Africa	Dendroaspis polylepis	Elapidae	Dendroaspis	Dendroaspis polylepis	diurnal	29	active	29	terrestrial	29
South Africa	Dendroaspis polylepis	Elapidae	Dendroaspis	Dendroaspis polylepis	diurnal	29	active	29	terrestrial	29
Zimbabwe	Dendroaspis polylepis	Elapidae	Dendroaspis	Dendroaspis polylepis	diurnal	29	active	29	terrestrial	29
Australia	Denisonia maculata	Elapidae	Denisonia	Denisonia maculata	nocturnal	1	active	1	terrestrial	1
Brazil	Sibynomorphus mikanii	Colubridae	Dipsas	Dipsas mikanii	nocturnal		active		arboreal
Brazil	Sibynomorphus mikanii	Colubridae	Dipsas	Dipsas mikanii	nocturnal		active		arboreal
Brazil	Drymarchon corais	Colubridae	Drymarchon	Drymarchon corais	diurnal	18	active	18	terrestrial	18
India	Saw scale viper	Viperidae	Echis	Echis carinatus	nocturnal	15	passive	15	terrestrial	15
India	Saw-scaled viper	Viperidae	Echis	Echis carinatus	nocturnal	15	passive	15	terrestrial	15
India	Echis sochureki	Viperidae	Echis	Echis carinatus	nocturnal	15	passive	15	terrestrial	15
India	Echis carinatus	Viperidae	Echis	Echis carinatus	nocturnal	15	passive	15	terrestrial	15
India	Echis carinatus	Viperidae	Echis	Echis carinatus	nocturnal	15	passive	15	terrestrial	15
India	Echis carinatus	Viperidae	Echis	Echis carinatus	nocturnal	15	passive	15	terrestrial	15
India	Echis carinatus	Viperidae	Echis	Echis carinatus	nocturnal	15	passive	15	terrestrial	15
Sri Lanka	saw-scaled viper	Viperidae	Echis	Echis carinatus	nocturnal	16	passive	16	terrestrial	16
Sri Lanka	Echis carinatus	Viperidae	Echis	Echis carinatus	nocturnal	17	passive	17	terrestrial	17
Sri Lanka	Echis carinatus	Viperidae	Echis	Echis carinatus	nocturnal	18	passive	18	terrestrial	18
Sri Lanka	Echis carinatus	Viperidae	Echis	Echis carinatus	nocturnal	19	passive	19	terrestrial	19
Sri Lanka	Echis carinatus	Viperidae	Echis	Echis carinatus	nocturnal	20	passive	20	terrestrial	20
Saudi Arabia	Echis coloratus	Viperidae	Echis	Echis coloratus	both	49	passive	49	terrestrial	49
Saudi Arabia	Echis coloratus	Viperidae	Echis	Echis coloratus	both	49	passive	49	terrestrial	49
Cameroon	Echis ocellatus	Viperidae	Echis	Echis romani	nocturnal	50	passive	50	terrestrial	50
Cameroon	Echis ocellatus	Viperidae	Echis	Echis romani	nocturnal	50	passive	50	terrestrial	50
Nigeria	Echis carinatus	Viperidae	Echis	Echis romani	nocturnal	50	passive	50	terrestrial	50
Nigeria	Echis carinatus ocellatus	Viperidae	Echis	Echis romani	nocturnal	50	passive	50	terrestrial	50
Thailand	Enhydris enhydris	Homalopsidae	Enhydris	Enhydris enhydris	both	17	active	17	aquatic	17
Thailand	Enhydris jagorii	Homalopsidae	Enhydris	Enhydris jagorii	both	17	unknown	17	aquatic	17
Brazil	Liophis poecylogirus	Colubridae	Erythrolamprus	Erythrolamprus poecilogyrus	diurnal		active		terrestrial/aquatic
Brazil	Liophis sp.	Colubridae	Erythrolamprus	Erythrolamprus spp.	both		active		terrestrial
Brazil	Eunectes murinus	Boidae	Eunectes	Eunectes murinus	both	17	both	17	aquatic	17
Australia	Fordonia leucobalia	Homalopsidae	Fordonia	Fordonia leucobalia	nocturnal	1, 17	both	17	aquatic	1, 17
Australia	Furina ornata	Elapidae	Furina	Furina ornata	nocturnal	1	active		fossorial	1
Thailand	Gonyosoma oxycephalum	Colubridae	Gonyosoma	Gonyosoma oxycephalum	diurnal	47	both		arboreal	15
South Africa	Hemachatus haemachatus	Elapidae	Hemachatus	Hemachatus haemachatus	both	27	active	27	terrestrial	27
Australia	Hemiaspis signata	Elapidae	Hemiaspis	Hemiaspis signata	nocturnal	1	passive		terrestrial	1
Thailand	Homolopsis buccata	Homalopsidae	Homolopsis	Homolopsis buccata	both	17	passive	17	aquatic	17
Thailand	Hydrophis cyanocinctus	Elapidae	Hydrophis	Hydrophis cyanocinctus	both	17	active	17	aquatic	17
Sri Lanka	Pelamis platurus	Elapidae	Hydrophis	Hydrophis platurus	both	17	passive	17	aquatic	17
Thailand	Pelamis platurus	Elapidae	Hydrophis	Hydrophis platurus	both	17	passive	17	aquatic	17
Sri Lanka	Enhydrina schistosa	Elapidae	Hydrophis	Hydrophis schistosus	diurnal	17	active	17	aquatic	17
Thailand	Enhydrina schistosa	Elapidae	Hydrophis	Hydrophis schistosus	diurnal	17	active	17	aquatic	17
Sri Lanka	Hydrophis spiralis	Elapidae	Hydrophis	Hydrophis spiralis	both	17	active	17	aquatic	17
India	Hypnale hypnale	Viperidae	Hypnale	Hypnale hypnale	nocturnal	15	passive	15	terrestrial	15
India	Hypnale hypnale	Viperidae	Hypnale	Hypnale hypnale	nocturnal	15	passive	15	terrestrial	15
India	Hypnale hypnale	Viperidae	Hypnale	Hypnale hypnale	nocturnal	15	passive	15	terrestrial	15
Sri Lanka	Merrem's Hump-nosed Viper	Viperidae	Hypnale	Hypnale hypnale	nocturnal	15	passive	15	terrestrial	15
Sri Lanka	Hypnale hypnale	Viperidae	Hypnale	Hypnale hypnale	nocturnal	15	passive	15	terrestrial	15
Sri Lanka	Hypnale hypnale	Viperidae	Hypnale	Hypnale hypnale	nocturnal	15	passive	15	terrestrial	15
Sri Lanka	Hypnale hypnale	Viperidae	Hypnale	Hypnale hypnale	nocturnal	15	passive	15	terrestrial	15
Sri Lanka	Hypnale hypnale	Viperidae	Hypnale	Hypnale hypnale	nocturnal	15	passive	15	terrestrial	15
Sri Lanka	Hypnale nepa	Viperidae	Hypnale	Hypnale nepa	nocturnal		passive		terrestrial
Sri Lanka	hump nosed viper	Viperidae	Hypnale	Hypnale spp.	nocturnal	28	passive		terrestrial	28
Sri Lanka	hump-nosed viper	Viperidae	Hypnale	Hypnale spp.	nocturnal	28	passive		terrestrial	28
Sri Lanka	hump-nosed viper	Viperidae	Hypnale	Hypnale spp.	nocturnal	28	passive		terrestrial	28
Sri Lanka	Hypnale hypnale & Hypnale nepa	Viperidae	Hypnale	Hypnale spp.	nocturnal	28	passive		terrestrial	28
Sri Lanka	Hypnale zara	Viperidae	Hypnale	Hypnale zara	nocturnal	52	passive		terrestrial	52
Sri Lanka	Hypnale zara	Viperidae	Hypnale	Hypnale zara	nocturnal	52	passive		terrestrial	52
Thailand	Enhydris plumbea	Homalopsidae	Hypsiscopus	Hypsiscopus plumbea	both	17	both	17	aquatic	17
Thailand	Ramphotyphlops braminus	Typhlopidae	Indotyphlops	Indotyphlops braminus	both		both		fossorial
Australia	Liasis fuscus	Pythonidae	Liasis	Liasis fuscus	nocturnal	1	both		aquatic	1
Australia	Liasis olivacea	Pythonidae	Liasis	Liasis olivaceus	both		both		terrestrial	1
Bangladesh	Lycodon aulicus	Colubridae	Lycodon	Lycodon aulicus	nocturnal	15	active		terrestrial	15
India	Lycodon aulicus	Colubridae	Lycodon	Lycodon aulicus	nocturnal	15	active		terrestrial	15
Nepal	Lycodon aulicus	Colubridae	Lycodon	Lycodon aulicus	nocturnal	15	active		terrestrial	15
Sri Lanka	Lycodon aulicus	Colubridae	Lycodon	Lycodon aulicus	nocturnal	15	active		terrestrial	15
Thailand	Lycodon aulicus capucinus	Colubridae	Lycodon	Lycodon capucinus	nocturnal	47	active		terrestrial/arboreal	47
Thailand	Dryocalamus davisonii	Colubridae	Lycodon	Lycodon davisonii	nocturnal	47	active		terrestrial/arboreal	47
Thailand	Lycodon laoensis	Colubridae	Lycodon	Lycodon laoensis	nocturnal	47	unknown	47	terrestrial	47
Sri Lanka	wolf snake	Colubridae	Lycodon	Lycodon spp.	nocturnal	47	active		terrestrial	47
Sri Lanka	Lycodon striatus	Colubridae	Lycodon	Lycodon striatus	nocturnal	47	active		terrestrial	47
India	Macrovipera lebetina	Viperidae	Macrovipera	Macrovipera lebetina	both	15	passive	15	terrestrial	15
Saudi Arabia	Malpolon moilensis	Lamprophiidae	Malpolon	Malpolon moilensis	diurnal		active		terrestrial
Brazil	Micrurus frontalis	Elapidae	Micrurus	Micrurus frontalis	both	26	active	26	terrestrial/fossorial	26
Brazil	Micrurus lemniscatus	Elapidae	Micrurus	Micrurus lemniscatus	both	26	active	26	terrestrial/fossorial	26
Brazil	Micrurus lemniscatus	Elapidae	Micrurus	Micrurus lemniscatus	both	26	active	26	terrestrial/fossorial	26
Brazil	Micrurus spp.	Elapidae	Micrurus	Micrurus spp.	both	26	active	26	terrestrial/fossorial	26
Australia	Morelia spilota	Pythonidae	Morelia	Morelia spilota	nocturnal	1	passive	7	arboreal	1
South Africa	Naja haje annulifera	Elapidae	Naja	Naja annulifera	nocturnal	27	active	27	terrestrial	27
Hong Kong	Naja naja	Elapidae	Naja	Naja atra	diurnal	47	active	47	terrestrial	47
Bangladesh	Naja kaouthia	Elapidae	Naja	Naja kaouthia	both	47	active	47	terrestrial/aquatic	47
Bangladesh	Naja kaouthia	Elapidae	Naja	Naja kaouthia	both	47	active	47	terrestrial/aquatic	47
Thailand	Naja kaouthia	Elapidae	Naja	Naja kaouthia	both	47	active	47	terrestrial/aquatic	47
Thailand	Naja kaouthia	Elapidae	Naja	Naja kaouthia	both	47	active	47	terrestrial/aquatic	47
Thailand	Naja kaouthia	Elapidae	Naja	Naja kaouthia	both	47	active	47	terrestrial/aquatic	47
Cameroon	Naja melanoleuca	Elapidae	Naja	Naja melanoleuca	diurnal	27	active	27	terrestrial	27
South Africa	spitting cobra	Elapidae	Naja	Naja mossambica	nocturnal	27	active	27	terrestrial	27
South Africa	Naja mossambica	Elapidae	Naja	Naja mossambica	nocturnal	27	active	27	terrestrial	27
Zimbabwe	Naja mossambica	Elapidae	Naja	Naja mossambica	nocturnal	27	active	27	terrestrial	27
India	Naja naja	Elapidae	Naja	Naja naja	both	15	active	15	terrestrial	15
India	Naja naja	Elapidae	Naja	Naja naja	both	15	active	15	terrestrial	15
India	Naja naja	Elapidae	Naja	Naja naja	both	15	active	15	terrestrial	15
India	Naja naja	Elapidae	Naja	Naja naja	both	15	active	15	terrestrial	15
India	Naja naja	Elapidae	Naja	Naja naja	both	15	active	15	terrestrial	15
Nepal	Naja naja	Elapidae	Naja	Naja naja	both	15	active	15	terrestrial	15
Nepal	Naja naja	Elapidae	Naja	Naja naja	both	15	active	15	terrestrial	15
Nepal	Naja naja	Elapidae	Naja	Naja naja	both	15	active	15	terrestrial	15
Sri Lanka	cobra	Elapidae	Naja	Naja naja	both	15	active	15	terrestrial	15
Sri Lanka	spectacled cobra	Elapidae	Naja	Naja naja	both	15	active	15	terrestrial	15
Sri Lanka	Naja naja	Elapidae	Naja	Naja naja	both	15	active	15	terrestrial	15
Sri Lanka	Naja naja	Elapidae	Naja	Naja naja	both	15	active	15	terrestrial	15
Sri Lanka	Naja naja	Elapidae	Naja	Naja naja	both	15	active	15	terrestrial	15
Thailand	Naja atra	Elapidae	Naja	Naja siamensis	nocturnal	47	active	47	terrestrial	47
India	cobra	Elapidae	Naja	Naja spp.	both	47	active	47	terrestrial	47
Myanmar	cobra	Elapidae	Naja	Naja spp.	both	47	active	47	terrestrial	47
Nepal	Naja spp.	Elapidae	Naja	Naja spp.	both	47	active	47	terrestrial	47
Thailand	Naja sumatrana	Elapidae	Naja	Naja sumatrana	nocturnal	47	active	47	terrestrial	47
Sri Lanka	non-venomous snakes	NA	NA	non-venomous snakes	NA	NA	NA	NA	NA	NA
Australia	Notechis spp.	Elapidae	Notechis	Notechis scutatus	both	1	active		terrestrial	1
India	Oligodon arnensis	Colubridae	Oligodon	Oligodon arnensis	nocturnal	15	active	15	terrestrial	15
Sri Lanka	Oligodon arnensis	Colubridae	Oligodon	Oligodon arnensis	nocturnal		active		terrestrial
Thailand	Oligodon dorsolateralis	Colubridae	Oligodon	Oligodon cyclurus	both	47	active		terrestrial	47
Thailand	Oligodon cyclurus	Colubridae	Oligodon	Oligodon cyclurus	both	47	active		terrestrial	47
Thailand	Oligodon taeniatus	Colubridae	Oligodon	Oligodon taeniatus	nocturnal	47	active		terrestrial	47
India	Oligodon taeniolatus	Colubridae	Oligodon	Oligodon taeniolatus	both	15	active		terrestrial	15
Nepal	Ovophis monticola	Viperidae	Ovophis	Ovophis monticola	nocturnal	24	passive	24	terrestrial	24
Brazil	Oxyrhopus trigeminus	Colubridae	Oxyrhopus	Oxyrhopus trigeminus	nocturnal	54	active		terrestrial	54
Australia	Oxyuranus microlepidotus	Elapidae	Oxyuranus	Oxyuranus microlepidotus	diurnal	1	active	9	terrestrial	1
Australia	Oxyuranus scutellatus	Elapidae	Oxyuranus	Oxyuranus scutellatus	diurnal	1	active	9	terrestrial	1
Brazil	Mastigodryas bifossatus	Colubridae	Palusophis	Palusophis bifossatus	diurnal	53	active	53	aquatic	53
Brazil	Mastigodryas bifossatus	Colubridae	Palusophis	Palusophis bifossatus	diurnal	53	active	53	aquatic	53
Thailand	Pareas carinatus	Pareidae	Pareas	Pareas carinatus	nocturnal	31	both		arboreal	31
Brazil	Philodryas matogrossensis	Colubridae	Philodryas	Philodryas mattogrossensis	diurnal		active		terrestrial
Brazil	Philodryas olfersii	Colubridae	Philodryas	Philodryas olfersii	diurnal	51	active	51	terrestrial/arboreal	51
Brazil	Philodryas olfersii	Colubridae	Philodryas	Philodryas olfersii	diurnal	51	active	51	terrestrial/arboreal	51
Brazil	Philodryas olfersii	Colubridae	Philodryas	Philodryas olfersii	diurnal	51	active	51	terrestrial/arboreal	51
Brazil	Philodryas patagoniensis	Colubridae	Philodryas	Philodryas patagoniensis	diurnal	30, 51	active	51	terrestrial	51
Brazil	Philodryas patagoniensis	Colubridae	Philodryas	Philodryas patagoniensis	diurnal	30, 51	active	51	terrestrial	51
Brazil	Philodryas patagoniensis	Colubridae	Philodryas	Philodryas patagoniensis	diurnal	30, 51	active	51	terrestrial	51
Brazil	Philodryas patagoniensis	Colubridae	Philodryas	Philodryas patagoniensis	diurnal	30, 51	active	51	terrestrial	51
South Africa	Philothamnus spp.	Colubridae	Philothamnus	Philothamnus spp.	diurnal	29	active	29	arboreal	29
Nepal	Psammodynastes pulverulentus	Lamprophiidae	Psammodynastes	Psammodynastes pulverulentus	both	48	active		terrestrial	48
Thailand	Psammodynastes pulverulentus	Lamprophiidae	Psammodynastes	Psammodynastes pulverulentus	both	48	active		terrestrial	48
Australia	Pseudechis australis	Elapidae	Pseudechis	Pseudechis australis	both	1	active		terrestrial	1
Australia	Pseudechis australis	Elapidae	Pseudechis	Pseudechis australis	both	1	active		terrestrial	1
Australia	Pseudechis guttatus	Elapidae	Pseudechis	Pseudechis guttatus	diurnal	1	active		terrestrial	1
Australia	Enhydris polylepis	Homalopsidae	Pseudoferania	Pseudoferania polylepis	both	17	both	8, 17	aquatic	1, 17
Australia	Pseudonaja nuchalis	Elapidae	Pseudonaja	Pseudonaja nuchalis	both	1	active		terrestrial	1
Australia	Pseudonaja nuchalis	Elapidae	Pseudonaja	Pseudonaja nuchalis	both	1	active		terrestrial	1
Australia	Pseudonaja spp.	Elapidae	Pseudonaja	Pseudonaja spp.	both	1	active		terrestrial	1
Australia	Pseudonaja spp.	Elapidae	Pseudonaja	Pseudonaja spp.	both	1	active		terrestrial	1
Nepal	Ptyas mucosa	Colubridae	Ptyas	Ptyas mucosa	diurnal	23	active	23	terrestrial	23
Sri Lanka	Ptyas mucosus	Colubridae	Ptyas	Ptyas mucosa	diurnal	23	active	23	terrestrial	23
Sri Lanka	Ptyas mucosa	Colubridae	Ptyas	Ptyas mucosa	diurnal	23	active	23	terrestrial	23
Sri Lanka	rat snake	Colubridae	Ptyas	Ptyas spp.	diurnal	23	active	23	terrestrial	23
Sri Lanka	python	Pythonidae	Python	Python molurus	both	22	passive	22	terrestrial/aquatic	22
Sri Lanka	Python molurus	Pythonidae	Python	Python molurus	both	22	passive	22	terrestrial/aquatic	22
Thailand	Rhabdophis subminiatus	Colubridae	Rhabdophis	Rhabdophis subminiatus	diurnal	58	active	58	terrestrial/aquatic	58
Brazil	Simophis rhinostoma	Colubridae	Simophis	Simophis rhinostoma	diurnal	59	unknown		terrestrial	56
Brazil	Simophis rhinostoma	Colubridae	Simophis	Simophis rhinostoma	diurnal	59	unknown		terrestrial	56
Australia	Stegonotus cucullatus	Colubridae	Stegonotus	Stegonotus australis	nocturnal	1	active	1	terrestrial	5,6
Thailand	Enhydris boucourti	Homalopsidae	Subsessor	Subsessor bocourti	nocturnal	17	active	17	aquatic	17
Brazil	Tomodon dorsatus	Colubridae	Tomodon	Tomodon dorsatus	diurnal	30, 57	active		terrestrial	57
Nepal	Trimeresurus albolabris	Viperidae	Trimeresurus	Trimeresurus albolabris	nocturnal	47	passive	47	arboreal	47
Nepal	Trimeresurus albolabris	Viperidae	Trimeresurus	Trimeresurus albolabris	nocturnal	47	passive	47	arboreal	47
Thailand	Trimeresurus albolabris	Viperidae	Trimeresurus	Trimeresurus albolabris	nocturnal	47	passive	47	arboreal	47
Thailand	Trimeresurus albolabris	Viperidae	Trimeresurus	Trimeresurus albolabris	nocturnal	47	passive	47	arboreal	47
Thailand	Trimeresurus albolabris	Viperidae	Trimeresurus	Trimeresurus albolabris	nocturnal	47	passive	47	arboreal	47
Hong Kong	Trimeresurus alborabris	Viperidae	Trimeresurus	Trimeresurus alborabris	nocturnal	47	passive	47	arboreal	47
India	Trimeresurus gramineus	Viperidae	Trimeresurus	Trimeresurus gramineus	nocturnal	15	passive	47	arboreal	47
Thailand	Trimeresurus kanburiensis	Viperidae	Trimeresurus	Trimeresurus kanburiensis	nocturnal	47	passive	47	arboreal	47
Laos	Trimeresurus macrops	Viperidae	Trimeresurus	Trimeresurus macrops	nocturnal	47	passive	47	arboreal	47
Thailand	Trimeresurus macrops	Viperidae	Trimeresurus	Trimeresurus macrops	nocturnal	47	passive	47	arboreal	47
Thailand	Trimeresurus macrops	Viperidae	Trimeresurus	Trimeresurus macrops	nocturnal	47	passive	47	arboreal	47
Thailand	Trimeresurus macrops	Viperidae	Trimeresurus	Trimeresurus macrops	nocturnal	47	passive	47	arboreal	47
India	Trimeresurus malabaricus	Viperidae	Trimeresurus	Trimeresurus malabaricus	both	15	passive	47	arboreal	47
Thailand	Trimeresurus purpureomaculatus	Viperidae	Trimeresurus	Trimeresurus purpureomaculatus	nocturnal	47	passive	47	arboreal	47
Myanmar	green pit viper	Viperidae	Trimeresurus	Trimeresurus spp.	nocturnal	47	passive	47	arboreal	47
Nepal	Trimeresurus spp.	Viperidae	Trimeresurus	Trimeresurus spp.	nocturnal	47	passive	47	arboreal	47
Thailand	Trimeresurus spp.	Viperidae	Trimeresurus	Trimeresurus spp.	nocturnal	47	passive	47	arboreal	47
Sri Lanka	green pit viper	Viperidae	Trimeresurus	Trimeresurus trigonocephalus	nocturnal	47	passive	47	arboreal	47
Sri Lanka	Trimeresurus trigonocephalus	Viperidae	Trimeresurus	Trimeresurus trigonocephalus	nocturnal	47	passive	47	arboreal	47
Sri Lanka	Trimeresurus trigonocephalus	Viperidae	Trimeresurus	Trimeresurus trigonocephalus	nocturnal	47	passive	47	arboreal	47
Sri Lanka	Trimeresurus trigonocephalus	Viperidae	Trimeresurus	Trimeresurus trigonocephalus	nocturnal	47	passive	47	arboreal	47
Thailand	Tropidolaemus wagleri	Viperidae	Tropidolaemus	Tropidolaemus wagleri	nocturnal	47	passive	47	arboreal	47
Australia	Tropidonophis mairii	Colubridae	Tropidonophis	Tropidonophis mairii	nocturnal	1	active	21	semi-aquatic	1
Croatia	Vipera ammodytes	Viperidae	Vipera	Vipera ammodytes	diurnal	11	passive	11	terrestrial	11
Greece	Vipera ammodytes	Viperidae	Vipera	Vipera ammodytes	diurnal	11	passive	11	terrestrial	11
Croatia	Vipera berus	Viperidae	Vipera	Vipera berus	diurnal	10	passive	10	terrestrial	10
Saudi Arabia	Walterinnesia aegyptia	Elapidae	Walterinnesia	Walterinnesia aegyptia	nocturnal	20	active	20	fossorial	20
Sri Lanka	Xenochrophis asperrimus	Colubridae	Xenochrophis	Xenochrophis asperrimus	diurnal		active		aquatic
Thailand	Xenochrophis flavipunctatus	Colubridae	Xenochrophis	Xenochrophis flavipunctatus	diurnal	47	both		aquatic	47
Bangladesh	Xenochrophis piscator	Colubridae	Xenochrophis	Xenochrophis piscator	both	15	both		aquatic	15, 17
India	Xenochrophis piscator	Colubridae	Xenochrophis	Xenochrophis piscator	both	15	both		aquatic	15, 17
Nepal	Xenochrophis piscator	Colubridae	Xenochrophis	Xenochrophis piscator	both	15	both		aquatic	15, 17
Sri Lanka	Xenochrophis piscator	Colubridae	Xenochrophis	Xenochrophis piscator	both	15	both		aquatic	15, 17
Thailand	Xenochrophis piscator	Colubridae	Xenochrophis	Xenochrophis piscator	both	15	both		aquatic	15, 17
Sri Lanka	water snake	Colubridae	Xenochrophis	Xenochrophis spp.	both	47	both		aquatic	47
Brazil	Waglerophis merremi	Colubridae	Xenodon	Xenodon merremii	diurnal	46	active		terrestrial	46
Brazil	Waglerophis merremi	Colubridae	Xenodon	Xenodon merremii	diurnal	46	active		terrestrial	46
Thailand	Xenopeltis unicolor	Xenopeltidae	Xenopeltis	Xenopeltis unicolor	nocturnal	25	active	25	fossorial	25

## Sheet: refs
reference	number
Cogger 2014	1
Nancy L. Anderson, Thomas E. Hetherington, Brad Coupe, Gad Perry, Joseph B. Williams, and Jeff Lehman. "Thermoregulation in a Nocturnal, Tropical, Arboreal Snake." Journal of Herpetology 39, no. 1 (2005): 82-90. http://www.jstor.org/stable/4092954.	2
Doody, J.S., Castellano, C.M., Rhind, D. et al. Biol Invasions (2013) 15: 559. https://doi.org/10.1007/s10530-012-0308-8	3
Jojola-Elverum, S.M., Shivik, J.A. & Clark, L. J Chem Ecol (2001) 27: 1315. https://doi.org/10.1023/A:1010357024140	4
Brown, G.P., Shine, R. and Madsen, T., 2005. Spatial ecology of slatey-grey snakes (Stegonotus cucullatus, Colubridae) on a tropical Australian floodplain. Journal of Tropical Ecology, 21(6), pp.605-612.	5
Trembath, D.F., Fearn, S. and Undheim, E.A.B., 2009. Natural history of the slaty grey snake (Stegonotus cucullatus)(Serpentes: Colubridae) from tropical north Queensland, Australia. Australian Journal of Zoology, 57(2), pp.119-124.	6
Ayers & Shine 1997. Func. Ecol. 11:342-347	7
Shine et al. 2004 Animal Behaviour 68:1313-1324	8
Shine & Covacevich 1983. J. Herpetol. 17:60-69	9
Nilson et al. 2005. pp. 213-292 in Joger & Stümpel. Handbuch der Reptilien und Amphibien Europas. Wiesbaden: AULA Verlag	10
Heckes et al. 2005. pp. 81-150 in Joger & Stümpel. Handbuch der Reptilien und Amphibien Europas. Wiesbaden: AULA Verlag	11
Fitch 1960. Autecology of the copperhead. Univ. Kans. Publ. Mus. Nat. Hist. 13:85-288	12
Wüster 1998. Hamadryad 23:33-40	13
De Silva, A. 1987. Ecological notes on Bungarus ceylonicus Gunther, 1864. The Snake 19:59-66.	14
Whitaker & Captain 2008. Snakes of India. Draco Books: Chennai	15
Broadley 1963. A note on the ecology of Atractaspis bibronii. The Journal of the Herpetological Association of Rhodesia, 21:5	16
Murphy 2012. Integrative & Comparative Biology 52:217-226	17
Hyslop et al. 2009. Copeia 2009:458-464	18
Glaudas et al. 2017 Herpetologica 73:121-128	19
Zinner, H. (1971). On ecology and the significance of semantic coloration in the nocturnal desert-elapid Walterinnesia aegyptia Lataste (Reptiles, Ophidia). Oecologia, 7(3), 267-275.	20
Llewelyn, J., Phillips, B. L., Brown, G. P., Schwarzkopf, L., Alford, R. A., & Shine, R. (2011). Adaptation or preadaptation: why are keelback snakes (Tropidonophis mairii) less vulnerable to invasive cane toads (Bufo marinus) than are other Australian snakes?. Evolutionary Ecology, 25(1), 13-24.	21
Dorcas, M. E., & Willson, J. D. (2011). Invasive pythons in the United States: ecology of an introduced predator. University of Georgia Press.	22
Auliya 2010. Conservation status and impact of trade on the Oriental Rat Snake Ptyas mucosa in Java, Indonesia: A TRAFFIC Southeast Asia Report. 48 pp.	23
Tillack, F. R. A. N. K., Shah, K. B., Gumprecht, A. N. D. R. E. A. S., & Husain, A. K. H. L. A. Q. (2003). Anmerkungen zur Verbreitung, Morphologie, Biologie, Haltung und Nachzucht der Berg-Grubenotter Ovophis monticola monticola (Günther, 1864)(Serpentes: Viperidae: Crotalinae). Sauria, 25(4), 29-46.	24
Gilbert E., & Goodyear, J. (2019). Predation of Xenopeltis unicolor (Serpentes: Xenopeltidae) on Kaloula pulchra (Anura: Microhylidae) in Bangkok, Thailand. Tropical Natural History, 19(1), 37-38.	25
Campbell & Lamar 2004. Venomous Reptiles of the Western Hemisphere.	26
Shine et al. 2007. Ecology of cobras from southern Africa. Journal of Zoology, 272(2), 183-193.	27
Sawany & Shyama 2007. Habitat preference of pit vipers along the western ghats (Goa). Pp. 180-184 in Desai & Roy (eds.) Diversity and Life Processes from Ocean and Land.	28
Broadley 1983. Snakes of Southern Africa. Delta Books, Johannesburg.	29
Torello-Viera, N. F., & Marques, O. A. (2017). Daily Activity of Neotropical Dipsadid Snakes. South american journal of herpetology, 12(2), 128-136.	30
Götz, M. (2002). The feeding behavior of the snail-eating snake Pareas carinatus Wagler 1830 (Squamata: Colubridae). Amphibia-Reptilia, 23(4), 487-493.	31
Pinto, R. N. L., da Silva Jr, N. J., & Aird, S. D. (1991). Human envenomation by the South American opisthoglyph Clelia clelia plumbea (Wied). Toxicon, 29(12), 1512-1516.	32
Daltry, J. C., Ross, T., Thorpe, R. S., & Wüster, W. (1998). Evidence that humidity influences snake activity patterns: a field study of the Malayan pit viper Calloselasma rhodostoma. Ecography, 21(1), 25-34.	33
Trembath, D. F., Blackburn, J., & Rowley, J. J. (2007). Roadkill predation by a Children’s python Antaresia childreni (Serpentes: Boidae) at Adelaide River, Northern Territory. Northern Territory Naturalist, 19, 58-59.	34
Romero-Nájera, I., Cuarón, A. D., & González-Baca, C. (2006). Distribution, abundance, and habitat use of introduced Boa constrictor threatening the native biota of Cozumel Island, Mexico. In Vertebrate Conservation and Biodiversity (pp. 357-369). Springer, Dordrecht.	35
Ernst, C. H. and E. M. Ernst. 2003. Snakes of the United States and Canada. Smithsonian Institution Press, Washington D.C.	36
Barun, A., Perry, G., Henderson, R. W., & Powell, R. (2007). Alsophis portoricensis anegadae (Squamata: Colubridae): morphometric characteristics, activity patterns, and habitat use. Copeia, 2007(1), 93-100.	37
Secor, S. M. (1995). Ecological aspects of foraging mode for the snakes Crotalus cerastes and Masticophis flagellum. Herpetological Monographs, 169-186.	38
Heatwole, H., & Davison, E. (1976). A review of caudal luring in snakes with notes on its occurrence in the Saharan sand viper, Cerastes vipera. Herpetologica, 332-336.	39
Sivan, J., Kam, M., Hadad, S., Degen, A. A., Rozenboim, I., & Rosenstrauch, A. (2013). Temporal activity and dietary selection in two coexisting desert snakes, the Saharan sand viper (Cerastes vipera) and the crowned leafnose (Lytorhynchus diadema). Zoology, 116(2), 113-117.	40
Melvinselvan, G., & Nibedita, D. (2016). AN OBSERVATION ON FISH PREDATION BY ORNATE FLYING SNAKE, Chrysopelea ornata SHAW 1802 (SERPENTES: COLUBRIDAE), FROM SOUTHERN WESTERN GHATS, TAMIL NADU, INDIA. Russian Journal of Herpetology, 23(4).	41
Günther, A. (1864). The Reptiles of British India. Published for the Ray Society by Robert Hardwicke, London, pls.I-XXVI+452pp	42
Gans, C. 1952. The functional morphology of the egg-eating adaptations in the snake genus Dasypeltis. Zoologica 37:209-244.	43
Bates, M. F., & Little, I. T. (2013). Predation on the eggs of ground-nesting birds by Dasypeltis scabra (Linnaeus, 1758) in the moist highland grasslands of South Africa. African journal of herpetology, 62(2), 125-134.	44
Tozetti, A. M., & Martins, M. (2008). Habitat use by the South‐American rattlesnake (Crotalus durissus) in south‐eastern Brazil. Journal of Natural History, 42(19-20), 1435-1444.	45
Oliveira, T., Machado, F. C., & Costa, H. C. (2010). Exchanging carrion for fresh meat: the vulture Cathartes burrovianus (Aves, Cathartidae) preys on the snake Xenodon merremii (Serpentes, Dipsadidae) in southeastern Brazil. Biotemas, 23(4), 177-180.	46
Das, I. 2010. A Field Guide to the Reptiles of South-east Asia. Bloomsbury: London. 376 pp.	47
Schleich & Kästle 2002. Amphibians & Reptiles of Nepal.	48
Tsairi, H., & Bouskila, A. (2004). Ambush site selection of a desert snake (Echis coloratus) at an oasis. Herpetologica, 60(1), 13-23.	49
Trape, J.-F. 2018. Partition d’Echis ocellatus Stemmler, 1970 (Squamata, Viperidae), avec la description d’une espèce nouvelle. Bull. Soc. Herp. Fr. 167: 13-34	50
Marques, O., & Hartmann, P. (2005). Diet and habitat use of two sympatric species of Philodryas (Colubridae), in south Brazil. Amphibia-Reptilia, 26(1), 25-31.	51
Wickramasinghe, L. J. M., Bambaradeniya, C. N. B., Vidanapathirana, D. R., & Karunarathna, D. M. S. S. (2012). Diversity of Herpetofauna in Mahausakande: A Regenerating Rainforest in Sri Lanka. Mahausakande Tropical Rainforest Regeneration Initiative, Research Paper, (1), 40.	52
Marques, O. A., & Muriel, A. P. (2007). Reproductive biology and food habits of the swamp racer Mastigodryas bifossatus from southeastern South America. The Herpetological Journal, 17(2), 104-109.	53
Alencar, L. R., Galdino, C. A., & Nascimento, L. B. (2012). Life history aspects of Oxyrhopus trigeminus (Serpentes: Dipsadidae) from two sites in southeastern Brazil. Journal of Herpetology, 46(1), 9-14.	54
Ukuwela, K., & Nayana Pradeep Kumara, D. M. (2004). Reptile diversity of Ambagamuwa, in the Mid-country wet zone of Sri Lanka. The herpetology of Sri Lanka: Current Research. Lyriocephalus Special issue, 5(1&2), 103-110.	55
Marques, O. A. (2000). Tail displays of the false coral snake Simophis rhinostoma (Colubridae). Amphibia-Reptilia, 22(1), 127-129.	56
Citadini, J. M., & Navas, C. A. (2013). Inter-individual variation and temperature-dependent antipredator behavior in the snake Tomodon dorsatus (Dipsadidae). Behavioural processes, 97, 11-17.	57
MOHAMMADI, S., & HILL, J. G. (2012). Dietary and behavioral notes on the red-necked keelback (Rhabdophis subminiatus) from Northeast Thailand. Tropical Natural History, 12(1), 123-125.	58
CAVALCANTI DE ALBUQUERQUE, Circe; PUORTO, Giuseppe; TRAVAGLIA-CARDOSO, Silvia Regina. Simophis rhinostoma (Squamata: Colubridae): feeding habits and defensive behavior. Acta Zool. Mex, Xalapa , v. 33, n. 1, p. 123-125, abr. 2017 .	59
